# Supplementary material for: The automatic detection of diabetic kidney disease from retinal vascular parameters combined with clinical variables using artificial intelligence in type-2 diabetes patients
Source: BMC Med Inform Decis Mak. 2023 Oct 30;23:241. doi: 10.1186/s12911-023-02343-9 (PMC10617171; doi:10.1186/s12911-023-02343-9)
Supplement: Supplementary file 8 — Additional file 8. Original data. [file 12911_2023_2343_MOESM8_ESM.xls]

## Sheet: final DR-DKD
Title: Original data Legend: The vascular measurements of the fundus images and clinical parameters of the 515 patients included
name	诊断一DKD	Age	Gender	DMduration	BMI	HbA1c	Hyertension	History	Smoking	ALbCr	eGFR	NVArea	Tortuosity_All	FD_All	Width_Central_All	Width_Middle_All	Width_Peripheral_All	Width_Central_A	Width_Middle_A	Width_Peripheral_A	Width_Central_V	Width_Middle_V	Width_Peripheral_V
1	0	52	2	24	28	6.5	1	0	0	12	129.563	1708885	0.047141	1.4241	11.3993	12.3551	10.4014	11.9896	11.7979	9.89362	11.4105	12.3551	10.3701
2	1	71	1	300	23.3	8.5	1	0	2	194	30.1685	1740402	0.049159	1.4433	15.4192	14.4306	12.074	12.8703	13.4777	12.3815	15.4277	14.4306	12.0445
3	0	55	1	0	25.1		1	0	1	29	115.108	1717382	0.047626	1.4168	16.4841	14.0383	12.1834	11.9567	14.1116	11.1252	16.4841	14.0383	12.1581
4	0	58	1	84	20.6	6.5	0	0	0	4	97.2537	1697585	0.046107	1.4017	14.6976	14.0936	10.2237	11.9032	12.3332	10.0531	14.7655	14.0159	10.2237
5	0	54	1	11	22.5		0	0	2	18	136.071	1559519	0.047953	1.4432	15.9403	11.1729	10.1668	11.7813	10.612	9.99596	15.9165	11.1447	10.1683
6	0	56	1	0	21.2	15.7	0	0	0	8	103.922	1682253	0.049448	1.4099	13.2241	12.53	10.6936	10.5711	11.216	9.90088	13.2241	12.53	10.616
7	1	58	1	117	31.6	7.9	1	0	1	35	86.745	1926073	0.04807	1.4236	16.4059	14.0357	10.9068	12.009	13.5878	13.4813	16.4005	14.0353	10.9068
8	0	62	2	120	26.09		1	0	0	27	109.448	1698609	0.048006	1.4248	14.7894	13.3328	12.318	13.5686	12.2453	11.5048	14.7894	13.3328	12.318
9	0	58	1	1	24.6	12.1	0	0	0	17	104.416	1652015	0.048689	1.4344	15.457	14.9357	10.9525	14.3521	13.049	11.513	15.4508	14.9296	11.014
10	0	55	1	6	26.53	10.6	0	0	1	12	132.75	1684066	0.047948	1.4009	14.9974	12.669	10.1369	11.4551	10.9292	10.7158	15.0138	12.669	10.1548
11	0	64	1	141	30	7.5	1	1	0	2	89.9731	1653272	0.049177	1.397	13.5047	13.2055	10.7509	11.0519	9.97403	9.58875	13.5047	13.2055	10.7509
12	1	58	1	193	26.1	10.7	1	1	0	311	39.4678	2135754	0.048853	1.3173	12.9862	12.3942	12.1499	11.5789	7.45297	9.53706	13.1238	12.3942	12.144
13	0	42	1	60	27.5	5.1	1	0	1	5	169.042	1631985	0.047487	1.4081	14.7371	13.9568	11.5984	11.5406	13.0286	10.5216	14.5854	13.9568	11.5352
14	0	54	2	128	20.7		0	0	0	20	112.561	1495383	0.047628	1.4555	15.1925	12.868	11.2338	11.9629	12.028	11.3949	15.1925	12.868	11.2338
15	0	34	1	38	20.7	9.8	0	0	0	14	138.558	1562425	0.047349	1.428	13.1012	14.2667	11.3807	14.2262	13.4348	11.5868	13.0835	14.2272	11.3802
16	0	49	1	84	30		0	0	0	6	129.421	1510820	0.046466	1.4461	13.9978	12.443	10.2266	12.9488	11.9311	10.3807	13.9978	12.443	10.2266
17	0	75	2	252	24		1	1	0	13	119.967	1768643	0.047341	1.3969	14.2135	12.5654	11.1542	12.3452	10.739	10.9726	14.2135	12.5654	11.1542
18	0	42	1	23	30.8	7.7	0	0	1	4	117.474	1636635	0.047186	1.4194	12.7396	13.8245	11.485	10.3575	11.6132	10.509	12.7434	13.7798	11.4843
19	0	61	1	120	23.9	8.6	0	0	2	2	124.536	1663721	0.047373	1.429	14.0975	12.0468	10.9012	13.4756	11.2791	10.4364	14.1862	12.0434	10.8997
20	0	49	2	0	34.4	11.1	1	0	1	15	116.701	1751938	0.0494	1.3857	14.4571	13.3162	11.0386	10.4059	11.8272	10.2286	14.4752	13.3205	11.021
21	0	66	1	211		9.9	0	0	2	29	94.5843	1555071	0.047646	1.4371	14.2787	12.6419	10.3599	10.4099	10.001	9.63611	14.2787	12.6419	10.3599
22	0	37	1	36		6.4	1	0	1	8	137.288	1683172	0.047618	1.4183	15.9021	14.7463	10.6317	12.027	10.8252	10.7219	15.9021	15.0801	10.7107
23	0	43	1	0.5		9.3	1	0	0	29	134.505	1560100	0.049724	1.4489	13.8828	13.1879	10.8958	12.7819	13.1407	11.6998	13.8828	13.1879	10.8928
24	1	68	2	164	22.3	7.5	1	1	0	410	22.2865	2105294	0.048899	1.3622	14.043	14.519	13.167	11.3828	13.1615	13.5304	14.043	14.519	13.167
25	0	54	1	19	29.3	6.5	1	0	0	11	117.478	1575546	0.047181	1.4169	14.4957	13.8247	10.5688	11.1423	10.6576	10.9894	14.4339	13.8456	10.5688
26	0	62	2	156	22.6	6.9	1	1	0	5	153.493	1783504	0.047891	1.384	13.2591	12.2525	11.4064	12.0567	12.7486	11.5356	13.3375	12.2595	11.4078
27	0	55	2	57	21.9	10	0	0	0	7	138.531	1698632	0.048231	1.4096	17.4568	16.0894	12.4884	13.8497	14.4341	11.9418	17.3394	15.8671	12.4884
28	0	51	1	76	24.22	5.6	0	0	0	2	69.9411	1603150	0.046261	1.4308	13.1573	12.6062	10.5828	13.5217	12.6665	10.319	13.1573	12.6062	10.5828
29	0	57	2	72	24	7.1	0	0	1	28	61.7169	1514132	0.050546	1.4456	16.6671	15.2498	11.1288	13.8317	11.6092	10.4986	16.6671	15.2498	11.1288
30	0	53	1	72	23.5	7.3	0	0	0	2	105.267	1598241	0.047624	1.4409	15.4131	12.9056	11.1983	13.3742	13.5631	9.33506	15.4131	12.9056	11.1983
31	0	55	1	72	22.5		0	0	1	4	194.843	1715773	0.04865	1.4056	12.6263	11.1325	10.4715	12.1227	10.3997	9.41418	12.7254	11.1325	10.4428
32	0	53	2	48	19	5.2	0	0	0	11	107.469	1540588	0.047911	1.4242	12.8978	12.3611	9.73849	12.1693	10.8438	10.1229	12.8985	12.3767	9.7307
33	1	51	1	49	23.1	9.2	0	0	1	39	107.179	1575424	0.048686	1.4334	12.7193	12.0421	10.8291	12.6561	11.0847	10.0329	12.7658	12.0633	10.8212
34	0	38	1	12	18.69		0	0	1	13	176.828	1519435	0.048433	1.4468	14.8116	13.8322	10.6927	12.6644	13.5156	11.7184	14.8105	13.8069	10.693
35	0	52	2	9	27.5	7.9	1	0	0	3	105.994	1633501	0.049083	1.4218	15.5535	12.2151	11.812	12.3633	12.3368	12.0654	15.5535	12.2113	11.7339
36	0	57	1	148	20.42	7.9	0	0	1	2	106.05	1397605	0.049548	1.471	12.9992	12.901	9.76387	11.185	10.7949	9.73181	12.7641	12.901	9.76387
37	0	61	2	47	26.6	7.9	1	0	0	10	148.431	1561657	0.048687	1.4286	14.0849	14.2493	10.1094	12.25	11.2605	10.0389	14.1	14.2555	10.0929
38	0	71	1	7	24.6	8.2	0	1	2	2	103.745	1757022	0.048221	1.3925	12.675	14.0066	11.5497	10.6332	10.5847	11.572	12.8433	14.0167	11.5453
39	1	34	1	0	25.7	13.2	0	0	1	188	185.492	1651547	0.048188	1.4035	14.1659	12.7492	11.098	12.3262	12.856	10.0782	14.2165	12.7492	11.2848
40	0	50	1	0	29.6	9.8	1	1	0	13	136.193	1872981	0.046661	1.3881	13.6064	13.8993	12.173	12.4254	12.4888	10.9582	13.4897	13.8294	12.1449
41	0	53	1	36	25		1	0	1	14	93.7703	1596949	0.048488	1.4205	12.9422	11.9663	8.75228	10.2957	9.9362	8.53909	12.9422	11.9663	8.75228
42	1	68	2	85	25.4	8.2	0	0	0	91	67.275	1650953	0.048388	1.4175	15.5444	15.4225	11.2541	13.562	13.2224	12.6207	15.5399	15.4225	11.2668
43	1	55	1	120	26.2		1	1	1	56	152.554	1657839	0.048253	1.3997	16.1178	14.1367	10.6278	11.1841	11.2389	10.1702	16.1178	14.1367	10.6278
44	0	50	1	218	24.6	10.3	0	1	0	24	93.8808	1592337	0.046171	1.4403	15.1766	14.5087	12.2243	11.9121	14.0987	12.1988	15.4207	14.4365	12.1999
45	0	47	2	36			0	0	0	23	148.4	1692687	0.046117	1.4017	15.3152	13.2152	9.66837	12.0161	11.7415	10.5709	15.3571	13.2152	9.67238
46	0	53	1	156	20.2		0	0	2	3	105.984	1699998	0.048274	1.3924	11.995	13.0902	10.052	13.8161	11.8062	9.9629	11.995	13.2561	10.0522
47	0	54	2	0	27.1	9.8	0	1	1	5	128.24	1516995	0.049546	1.423	15.7524	12.9946	10.2193	11.7328	10.8476	8.74377	15.7524	12.9946	10.2193
48	0	47	2	36	25.56	10.5	1	0	0	7	129.209	1710141	0.0487	1.4085	14.2813	13.0139	11.6768	12.1558	12.8838	11.1119	14.271	13.0112	11.647
49	0	40	1	0		11.6	0	0	0	14	99.5874	1621842	0.048899	1.4326	14.1997	13.6312	12.2488	13.9378	11.9922	12.1839	14.1997	13.6312	12.2488
50	1	73	1	337	28.2	8	1	1	2	59	49.7973	1741143	0.04709	1.4152	14.7605	13.8669	11.2562	11.0853	12.8664	10.8488	14.7605	13.8669	11.204
51	0	49	1	16	23.3	7.6	0	0	0	6	104.656	1639707	0.048271	1.4105	12.3069	11.8859	10.5944	11.5206	10.6261	10.6634	12.3014	11.9068	10.6223
52	0	52	1	83	26.8	8.9	0	1	1	19	128.38	1465608	0.047179	1.4515	14.0108	13.9443	10.3155	12.1007	10.9521	10.6583	14.5085	13.9064	10.2428
53	1	53	1	131	25.36	7	1	0	2	167	50.9453	1679026	0.050946	1.4362	16.0035	13.9072	10.9971	11.844	12.3009	10.2834	16.0033	13.9314	10.9846
54	0	54	2	65	26.9	7.8	0	0	0	1	111.522	1609788	0.046486	1.4312	13.3159	12.8254	10.0504	12.5702	11.0735	10.0176	13.8254	12.8254	10.0476
55	1	35	2	52	31.5	13.5	0	0	0	39	110.96	1694352	0.049411	1.4171	14.2999	11.3236	11.9524	11.3714	10.8706	10.1109	14.2999	11.2887	11.9813
56	1	51	2	96	27.3	5.8	1	0	0	58	108.071	1666175	0.050287	1.4014	12.3763	12.1512	10.3971	10.7903	10.4538	10.6121	12.3673	12.1512	10.3717
57	0	53	1	99	24	7.2	1	1	1	2	97.7949	1582063	0.049333	1.4315	14.6182	13.8381	10.9615	12.1644	11.4021	10.5316	14.6327	13.8381	10.9575
58	0	56	2	24	32	12.1	1	0	0	28	124.376	1673636	0.047538	1.4114	14.2048	12.2207	9.41432	10.4426	9.78024	8.81033	13.7196	12.2211	9.44068
59	1	49	1	110	24.4	7.6	0	0	1	196	87.8501	1612396	0.047382	1.4133	14.0052	12.3912	10.8765	12.8619	12.689	10.9263	14.0575	12.3912	10.8825
60	0	32	1	55	20.6	14.5	0	0	1	11	151	1673392	0.047536	1.4184	17.6384	15.0162	13.0315	12.6003	14.2923	12.4029	17.6384	14.9895	12.9582
61	0	45	1	50	22.41	11.4	0	0	1	12	111.648	1596084	0.048855	1.4286	15.1614	15.2347	10.3399	12.4596	12.2423	11.2179	14.5269	15.2314	10.3437
62	0	61	2	12	17.5	6.8	0	0	0	12	150.705	1596603	0.045992	1.4082	13.3748	12.3836	10.3049	11.9776	11.1525	10.2382	13.1923	12.3182	10.3047
63	0	50	1	9	18.7	7	1	0	0	13	119.999	1676724	0.046492	1.4069	14.9034	13.2314	10.3874	9.92962	10.3592	9.47745	14.8563	13.2357	10.3915
64	0	50	2	0	19.4		0	0	0	13	157.879	1617076	0.047568	1.4384	14.7923	15.6134	10.8953	13.144	12.63	11.8323	14.7883	15.6114	10.8877
65	0	61	2	12	32	7	1	0	0	8	95.2627	1686256	0.047674	1.409	15.8551	15.1717	12.8773	13.5151	12.495	11.8429	15.8551	15.1717	12.8773
66	0	31	1	0	30.4		0	0	2	27	116.391	1657856	0.04747	1.3981	12.6982	10.8107	9.70245	10.1322	8.56281	9.11679	12.6982	10.8107	9.65899
67	0	58	2	252	20	7	0	0	0	0	121.628	1734521	0.045934	1.3859	12.0811	12.8539	10.7928	10.4039	8.9684	8.84272	12.0811	12.8539	10.7928
68	0	52	2	0	32	6.6	1	0	0	22	139.727	1718403	0.049849	1.3877	13.1984	12.126	9.98217	12.9277	10.2674	10.5875	13.1099	12.126	10.0037
69	1	57	2	128	31.4	9.5	1	0	0	216	55.8338	1637082	0.046448	1.4084	14.2036	13.0791	11.4232	13.2722	12.6737	10.9266	14.2036	13.0791	11.4232
70	0	52	1	0	20.5	15.5	0	0	2	10	123.909	1589520	0.049657	1.4249	12.3732	14.0419	10.9636	10.7287	11.5272	10.9254	13.0859	14.1147	10.9592
71	1	69	1	120	30.5	13	1	0	0	46	69.1037	1617705	0.048264	1.4266	13.2836	12.4934	10.0876	10.2748	11.8464	10.932	13.284	12.4934	10.0946
72	0	59	2	180	24.8	8.3	0	0	0	17	122.752	1584059	0.049186	1.4441	15.4909	13.766	12.0902	14.7665	14.0122	11.8298	15.3062	13.706	12.0949
73	0	63	2	209	19.53	6.8	0	0	0	2	114.123	1668900	0.047511	1.4033	13.5609	13.096	10.8702	11.561	11.2663	10.3903	13.5114	13.096	10.8357
74	1	44	2	95	29.4	10.7	1	0	0	593	113.373	1709693	0.048699	1.4198	14.4381	14.5567	12.8935	14.4604	11.627	12.7336	14.7156	14.5316	12.8714
75	0	59	2	101	25.6		0	0	0	20	120.297	1626699	0.047228	1.4266	12.9282	13.7855	10.1235	13.7592	13.7524	10.341	13.0589	13.7855	10.124
76	0	61	2	98	21.4	6	0	0	0	19	94.4848	1553350	0.04757	1.4291	13.7079	12.0412	9.81592	13.3532	12.6106	9.38173	13.7079	12.0412	9.84675
77	0	67	1	70	30.76	8.8	1	1	0	11	118.615	1676615	0.050022	1.4103	13.2537	12.8753	9.79214	11.7399	10.5118	10.1752	13.2537	12.8753	9.79326
78	0	66	1	193	28.1	8.6	0	1	0	4	99.1732	1776574	0.050434	1.3838	14.8547	12.0379	11.3746	13.1635	13.2888	12.0184	15.0148	12.0502	11.3841
79	0	58	1	48	23.4	10.9	1	0	2	7	112.222	1772700	0.049491	1.4006	13.0877	13.0404	12.405	13.7754	14.5671	11.8379	15.1046	13.0492	12.3402
80	0	50	1	195	24.7	8.4	1	0	1	4	100.228	1729564	0.048698	1.3898	14.1716	11.9652	10.3405	10.4503	10.2816	10.5564	14.2008	11.9652	10.4236
81	0	54	2	56	24.8	11.6	1	0	0	3	99.0744	1653729	0.047453	1.4115	15.3392	12.201	9.72346	12.4761	10.847	10.587	15.3392	12.256	9.72274
82	0	57	1	180	20.7	8.1	1	0	0	23	105.686	1688907	0.04846	1.3935	12.3006	11.4975	10.6459	11.9924	11.9483	10.8103	12.3006	11.4893	10.6463
83	1	47	1	0	28.7	9.4	1	0	1	31	110.285	1723998	0.047772	1.3822	13.7067	14.5991	13.1761	9.12896	11.6725	10.881	14.0527	14.5991	13.1766
84	0	42	1	24	30	9.3	0	0	0	29	131.695	1567512	0.049175	1.4295	13.0077	12.2632	10.323	13.4621	12.1539	10.6522	13.1046	12.2632	10.3192
85	0	37	1	1	22	12	0	0	2	4	130.741	1617846	0.048152	1.4079	13.4142	11.4298	9.25544	10.8361	10.036	9.91492	13.5034	11.4299	9.31812
86	0	25	2	7	27.6	10.9	0	0	0	22	182.858	1568247	0.04942	1.4277	15.9979	12.962	9.92967	11.8468	10.9537	9.81586	15.9979	12.962	9.92967
87	0	49	1	24	24.5	8.6	1	0	1	5	118.931	1666465	0.048438	1.4106	15.1897	13.9357	11.4866	13.1984	13.1019	10.1841	15.6237	13.9464	11.4869
88	0	68	1	20	22.8	6.3	0	0	2	29	80.9269	1674411	0.049038	1.4105	14.789	12.5917	10.5922	13.1109	10.9067	9.83505	14.4487	12.5917	10.5939
89	0	66	2	46	32.6	10	1	0	0	29	138.119	1661184	0.047946	1.4231	16.6421	13.8477	10.4794	11.3307	11.0084	11.4125	16.7144	13.916	10.5033
90	0	77	2	336	28	6.5	1	0	0	8	63.4293	1620594	0.048425	1.4296	11.2085	13.1053	11.2885	12.14	10.2359	10.3229	11.2078	13.1053	11.2636
91	0	43	1	1	19.95	12	0	0	0	5	121.005	1549395	0.048251	1.4434	13.3387	14.7612	10.8397	10.346	10.2886	11.3824	13.3418	14.8157	10.7373
92	0	60	2	145	21.8	4.8	1	1	0	8	96.3754	1705760	0.047522	1.4084	14.7254	13.1829	9.94737	12.0102	10.2106	10.5467	14.6703	13.1829	9.94737
93	0	49	1	96	21.9	10.7	1	0	0	15	124.928	1578241	0.049266	1.4295	15.0543	13.5018	10.7577	12.1668	11.1129	10.7005	15.0492	13.3876	10.8075
94	1	77	1	240	28.65	8.9	1	1	0	7	54.2448	1820055	0.048528	1.3949	14.4418	13.761	11.8793	10.5344	11.0786	11.5649	14.4418	13.761	11.9148
95	0	56	1	72	26.7	8.2	0	1	2	12	97.1699	1569368	0.04775	1.4303	14.3232	11.9798	10.2082	10.4882	11.3882	10.5208	14.2415	11.9543	10.2128
96	1	41	1	36	24.7	11.7	0	0	1	131	107.975	1643366	0.047765	1.4308	15.7735	13.4233	11.9534	14.4111	12.9266	12.8256	15.7735	13.416	12.0059
97	1	61	2	257	22.4	11.2	1	1	0	39		1616153	0.048984	1.4315	16.1932	13.7715	12.3411	13.3954	13.236	12.5619	16.0891	13.7853	12.3547
98	0	59	1	48	21	7.2	0	0	1	0	97.2284	1515101	0.048033	1.449	13.6963	12.3712	10.5076	12.0178	11.8086	10.4872	13.5678	12.3706	10.4979
99	1	53	1	81	26.4	10.4	0	0	1	111	50.9453	1708336	0.047478	1.3948	13.4729	10.9878	10.2052	9.58784	11.5442	10.7394	13.4729	10.9878	10.1725
100	0	60	1	9	28		0	1	0	0	70.2286	1662465	0.046743	1.4102	14.0601	11.6576	10.1001	10.0385	10.4224	9.36964	14.0802	11.6576	10.0662
101	1	49	1	0			0	1	2	261	154.004	1702422	0.050347	1.4422	13.7392	12.9495	10.2827	12.2078	9.67813	10.693	13.7392	12.5761	10.2717
102	0	64	1	257	21.6	10.9	0	0	2	14	91.5058	1592890	0.049571	1.4384	12.3373	11.8095	10.3603	11.0569	11.1742	9.38401	12.3486	11.8095	10.3511
103	0	31	2	1	23.6	9.1	0	0	0	10	192.182	1601338	0.046854	1.4257	13.9977	13.4824	11.2104	11.8046	11.754	11.2384	14.0072	13.4556	11.2133
104	1	64	2	228	25		1	0	0	62	99.4345	2062512	0.045836	1.4174	13.9708	13.4047	13.9329	13.275	15.4428	13.016	13.9741	13.405	13.9329
105	1	62	1	98	24.9	10.1	1	1	2	440	47.9635	1651112	0.050134	1.4146	13.6832	12.6525	10.4269	14.1645	11.0563	11.8798	13.4741	12.6397	10.4232
106	0	60	2	63	29.6	14.5	1	0	0	29	127.181	1500537	0.049399	1.4478	13.3537	14.2561	11.2648	12.6477	12.18	10.7467	14.1824	14.2332	11.2336
107	0	36	2	120	23	9	0	0	0	0	140.707	1706931	0.04868	1.4057	12.8601	12.4099	11.2482	12.2366	12.0627	11.3021	12.9427	12.4121	11.26
108	1	73	1	60	25.1	7.4	0	1	0	168	47.8256	1959542	0.048323	1.3971	14.6388	14.1281	11.826	7.81078	10.2172	10.4418	14.6388	14.2012	11.7562
109	1	43	1	0	24.7	11.4	0	0	0	44	111.335	1658699	0.047208	1.4255	15.7592	15.8289	11.9351	14.4964	13.955	12.8189	16.0613	15.8289	11.9422
110	1	64	1	124	22.8	9.7	1	0	1	31	64.3593	1846984	0.04737	1.4038	15.2251	14.8036	12.0129	12.5984	12.6777	12.3925	15.044	14.5706	11.9123
111	0	48	1	60	25.5	9.1	0	0	1	21	100.579	1529944	0.048164	1.4294	12.1778	10.3574	9.34727	10.2072	10.3012	9.43034	12.1778	10.3576	9.34561
112	0	70	1	84	25	5.9	0	0	2	7	91.5537	1760723	0.047738	1.4256	15.7574	14.141	11.3279	12.5411	12.5292	10.0802	15.7808	14.141	11.3279
113	0	68	2	168	29.02	9	1	0	0	8	125.31	1770222	0.045954	1.4037	16.9602	15.3734	10.5557	13.174	12.1912	11.44	16.9908	15.3734	10.6373
114	1	52	1	72	25.7	13.6	1	0	1	1664	109.745	1680014	0.047682	1.4037	15.7831	13.3846	10.4926	12.7109	12.0173	9.98606	15.7831	13.3846	10.4873
115	1	61	1	96	23.44	13.1	1	0	1	331	117.898	1706563	0.04896	1.4078	13.2907	13.0948	11.5274	10.9165	12.2547	10.5111	13.2907	13.0548	11.4681
116	0	35	2	6	28.57		0	0	0	27	134.085	1598264	0.047833	1.4382	13.6098	12.4742	10.7052	12.8512	11.6811	11.0702	13.5652	12.4742	10.7193
117	1	34	1	132	31	12	1	0	0	51	96.96	1679067	0.048676	1.4019	15.462	14.9509	10.2849	12.4287	11.6039	10.2946	15.5315	14.9501	10.3449
118	0	64	2	120	29.6		1	1	0	16	102.518	1800697	0.048491	1.3958	14.6387	12.744	11.9081	10.2607	11.4497	12.017	14.6387	12.744	11.8896
119	0	63	2	47	25.68	6	1	1	0	4	96.6257	1788016	0.04747	1.4085	14.9093	15.1197	12.9487	12.3165	13.6308	12.5864	14.8985	15.0861	12.9411
120	1	51	2	36	27	8.3	1	0	0	38	141.065	1612816	0.049128	1.3988	12.5414	12.6263	9.90278	10.7267	10.7768	8.70725	12.5541	12.6263	9.90278
121	0	32	1	2	26		0	0	0	14	103.725	1603754	0.049653	1.4142	13.9569	13.2531	9.56524	13.4578	12.5689	10.8427	14.0763	13.1466	9.56128
122	0	45	1	0	23.4	12.4	0	0	1	2	111.072	1652458	0.04716	1.4392	15.6971	13.4835	11.6069	14.6688	12.589	11.3436	15.7145	13.5036	11.6086
123	1	59	1	0	22.82	11.2	1	1	0	23	53.0382	1637652	0.049347	1.4054	14.6326	10.9273	11.1425	11.0923	10.7985	10.0623	14.6326	10.9276	11.1437
124	0	56	2	112	20.6		0	0	0	23	95.1669	1532409	0.047482	1.4421	13.5422	11.4475	10.2413	11.1817	12.3564	11.0336	13.5217	11.4475	10.2035
125	1	74	1	204	25.1	10.4	1	1	2	491	55.0784	1842587	0.049081	1.4046	15.6253	14.3214	12.0751	11.8601	12.9749	11.7194	15.6253	14.3214	12.0898
126	1	51	1	128	33.1		1	0	1	99	118.188	1617838	0.048003	1.4041	13.4861	11.2606	10.1542	11.3705	11.3105	10.2872	13.4737	11.2548	10.1552
127	1	61	1	37	26.1	8.5	1	0	1	58	141.392	1769350	0.04847	1.3874	14.2923	14.0311	10.5818	10.4829	10.7892	11.6659	14.5096	14.0311	10.4572
128	0	63	2	0	27.9	12	0	0	0	6	81.8827	1703384	0.046891	1.4154	13.4926	11.8719	10.0792	12.0608	12.783	10.2167	13.5019	11.9015	10.0017
129	1	60	1	16	23.4		1	0	1	86	110.45	1757003	0.048421	1.4034	16.0156	13.9301	11.3433	12.856	13.0112	11.2503	16.001	13.9726	11.3433
130	0	63	1	120	22		1	0	1	29	96.8759	1610581	0.049657	1.4313	15.3542	13.2273	10.6537	11.9871	11.1073	9.62423	15.3539	13.2273	10.6528
131	0	43	1	0	24.91	10	0	0	1	8	91.778	1559621	0.048138	1.4689	14.8763	12.1756	11.6534	11.9758	12.4256	11.6935	14.9022	12.3796	11.645
132	1	58	2	151	30.7	10.7	0	0	0	9	53.3565	1611324	0.047389	1.4363	15.8313	15.1249	11.3389	13.1444	11.5927	11.334	15.6874	15.1249	11.402
133	1	35	1	59	18.2	8.3	0	0	1	30	190.719	1631116	0.04862	1.4399	16.0232	15.3438	12.7697	15.6346	13.7291	12.4125	15.9966	15.0981	12.7673
134	0	52	1	70	28.3	13.9	1	0	1	8	128.124	1815686	0.046342	1.4194	15.7744	14.6612	12.781	11.8397	13.0131	12.5783	15.7744	14.6612	12.7974
135	1	65	2	75	23.9	7.1	0	0	0	460	61.6388	1980481	0.049164	1.414	14.9064	12.6579	12.9161	13.4998	13.8069	11.4216	14.9064	12.6579	12.9133
136	1	46	2	230	20.1	8.4	0	1	0	884	62.7091	1824948	0.049548	1.4037	15.1766	14.9481	10.8529	11.9597	12.2243	10.9568	15.1766	14.9481	10.8354
137	1	55	1	60	26	9.7	1	0	0	16	42.1445	1669967	0.048088	1.443	15.9532	15.5513	13.4046	14.8042	14.0555	12.776	16.0725	15.5563	13.4401
138	0	68	2	1	27.7	9.1	1	0	0	10	103.317	1782275	0.048386	1.4003	14.2716	14.1505	11.047	12.0591	11.1363	11.4882	14.2135	14.1505	10.9893
139	0	72	2	144	27.34		1	0	0	12	76.7607	1803746	0.047203	1.4239	15.8563	15.004	11.2458	13.0472	12.7647	13.7549	15.8493	15.004	11.2278
140	1	53	2	84	25.86	12.4	1	0	0	122	200.305	1698642	0.045878	1.4112	14.5554	12.7951	11.5346	11.9758	11.4587	11.3961	14.5493	12.7951	11.5553
141	0	36	1	13	20.8	11.1	0	0	0	8	120.136	1601750	0.048645	1.4245	13.329	12.7968	11.6909	11.9583	13.1167	10.9067	13.329	12.9241	11.6974
142	0	50	2	97	24.4	9.1	0	0	0	29	109.479	1579690	0.046243	1.4484	14.2144	14.3615	11.567	12.6261	12.5198	10.9299	14.1344	14.4051	11.5552
143	1	61	2	160	24	9.6	0	0	0	30	61.0433	1630185	0.047147	1.4242	15.4391	14.1589	11.0409	11.5504	11.0332	10.1474	15.6705	14.1587	11.0532
144	0	59	1	247	29.1	11.2	1	0	2	20	66.9555	1706991	0.048233	1.4017	14.831	13.6685	10.3633	12.4825	13.3647	11.4587	14.7911	13.666	10.3625
145	1	42	2	0	25.4	13.3	0	0	0	62	182.528	1655908	0.049717	1.4195	14.7136	15.7045	11.2116	13.4853	10.2055	10.4954	14.7132	15.7006	11.224
146	0	47	1	36	29.05	6.9	1	0	1	9	299.378	1729595	0.049704	1.3949	12.5855	13.3983	11.7609	12.8599	11.0038	11.7399	12.8076	13.3983	11.7555
147	1	57	1	26	24.8	8.6	1	1	2	75	92.3954	1603452	0.049797	1.4295	13.7335	13.8057	9.43997	11.0614	10.0607	9.46916	13.7445	13.8057	9.47325
148	1	39	1	0	33.6	10.4	1	0	1	14	50.2848	1626159	0.049783	1.4133	13.0892	11.8917	10.2497	12.0131	13.1145	11.0439	12.933	11.8056	10.3306
149	0	38	1	47	31.6	7.2	0	0	2	5	119.035	1518687	0.04904	1.4463	14.7104	13.8338	11.1031	14.2385	14.6799	11.4661	14.7104	13.8338	11.0913
150	0	58	1	156	23.18	6.8	1	1	1	6	148.821	1705605	0.048876	1.3986	12.4806	12.4072	10.7351	9.91475	10.9985	10.9106	12.4774	12.4072	10.7258
151	1	63	1	190	23.8	11.8	0	1	0	37	82.6559	1749378	0.049691	1.4112	12.3505	13.2127	11.5752	14.7954	12.7301	11.9757	12.3578	13.2127	11.5672
152	0	49	1	97	24.5	6.2	0	1	2	1	107.139	1593494	0.049331	1.4317	14.5903	13.369	10.7313	11.1333	10.4667	10.4051	14.7128	13.373	10.7297
153	0	48	1	182	31.1	12.1	0	0	0	9	117.684	1524917	0.048156	1.4437	14.5577	12.5204	10.2597	12.0612	11.6342	10.0327	14.631	12.49	10.2616
154	0	47	1	52	26.76	7.7	0	0	1	10	141.156	1636930	0.047527	1.4273	15.4113	13.2999	10.6044	11.7115	10.398	10.2762	15.3022	13.302	10.6044
155	0	51	1	12	27.1	9.2	1	0	1	29	106.633	1614430	0.048194	1.4164	15.4562	11.3207	9.35048	11.1938	11.5943	9.40627	15.4562	11.3207	9.35282
156	0	48	2	85	28.4	9.1	0	0	0	29	140.062	1558568	0.047748	1.4544	14.5247	13.6473	11.8416	11.7122	12.9327	12.4954	14.5246	13.6574	11.8517
157	0	58	1	120	24.3	13.1	0	0	0	29	141.894	1562942	0.049185	1.4355	13.7137	13.0841	10.4946	9.53052	10.3868	9.85638	13.8816	13.0841	10.4922
158	0	49	2	0	27.5	14.1	0	0	0	10	128.449	1682975	0.04896	1.411	15.0556	15.724	10.8703	11.2021	10.9139	11.8346	15.1343	15.724	10.8635
159	0	60	1	8	27.3	4.6	1	0	0	5	114.352	1676561	0.046682	1.4261	14.6477	14.4741	11.1866	13.6441	11.6631	11.8524	14.0517	14.4741	11.2069
160	0	21	1	24	14.7	6.4	0	0	0	8	195.06	1626630	0.046867	1.4061	14.7935	13.7358	9.31346	10.8977	9.80104	8.84784	14.7935	13.583	9.31346
161	0	59	1	0	27.4	10.5	1	0	0	18	106.594	1538680	0.047949	1.4421	14.6402	13.0144	10.3839	12.3681	11.076	10.3468	14.7402	13.0144	10.3905
162	0	50	2	0	28.2	7.2	1	0	0	13	209.066	1646254	0.048129	1.4071	15.959	12.0979	9.75121	10.579	11.0399	9.29123	16.0059	12.0901	9.77811
163	0	41	1	1	20.3	10.1	0	0	1	22	125.401	1443241	0.04698	1.4698	15.3981	14.1726	10.8952	12.4129	11.1795	10.9841	15.4216	14.1726	10.8906
164	0	56	2	132	19.4	7.1	1	0	0	17	130.695	1678063	0.047443	1.4405	14.24	15.0013	12.6128	11.9863	13.7454	12.66	15.7068	14.9793	12.6092
165	0	54	1	38	26.2	6.5	1	0	1	0.16	82.2551	1512418	0.049399	1.4611	14.5075	14.2614	11.408	12.9258	13.2568	10.4719	14.507	14.2516	11.4082
166	1	61	1	156	22.9	8.5	0	1	1	584	104.6	1754430	0.049559	1.3932	16.6443	14.9018	10.6704	12.3863	12.5764	11.8324	16.6443	14.9053	10.6748
167	1	49	1	31	31.3	12.1	1	0	0	59	115.92	1629871	0.04793	1.423	14.453	12.7342	10.4809	9.50496	7.99505	10.8144	14.5435	12.6979	10.4783
168	1	62	2	97	21.34	11.1	1	0	0	44	62.7698	1618568	0.048004	1.4274	12.9374	11.1308	9.84157	9.43335	10.4407	9.89776	12.9374	11.1308	9.85788
169	1	64	2	192	29.72	10.9	0	1	0	33	117.153	1849047	0.047292	1.4114	15.5715	14.7872	13.1426	12.8052	14.0092	13.5675	15.6329	14.7872	13.1716
170	0	57	2	0	22.6	14.4	0	0	0	29	137.916	1589724	0.048011	1.429	15.5912	12.4435	10.2902	10.564	10.4406	9.16696	15.6677	12.4418	10.2916
171	1	63	1	120	24.2	7.6	1	0	1	52	108.774	1700949	0.048907	1.4118	14.7804	13.8004	11.6511	12.047	10.9872	10.5052	14.75	13.7998	11.6446
172	0	68	2	0	31.3	11.6	1	0	0	7	148.784	1708019	0.045737	1.4253	14.263	14.8084	10.5864	15.5929	14.2758	12.1676	13.7837	14.9439	10.5797
173	1	76	1	60	25.3	11.8	1	0	0	992	61.313	2038873	0.045741	1.3391	12.6772	11.9189	10.9243	9.28956	9.32548	11.7885	12.6772	11.9189	10.7569
174	0	56	2	123	22.8	5.5	0	0	0	3	79.9354	1559880	0.050307	1.4353	12.0685	13.0136	10.6942	11.6246	11.8055	10.4428	12.0904	13.03	10.7065
175	0	46	1	47	28.34	6.1	1	0	0	3	84.7445	1600594	0.048051	1.4406	14.808	15.8402	12.0985	12.1823	12.1801	12.4443	15.1046	15.9396	12.1113
176	0	65	1	37	25.7	10.1	0	0	2	3	108.28	1516296	0.048323	1.4401	13.8279	12.1744	9.62537	11.1003	10.5955	9.92394	13.7722	12.0957	9.64833
177	0	53	1	0	27.6	11.4	0	0	0	4	100.011	1568517	0.047762	1.4412	14.4639	12.5513	10.8789	12.1167	12.7321	10.1493	14.1227	12.5726	11.0384
178	0	61	2	0	32.2	9.4	1	0	0	6	109.809	1657368	0.047768	1.4039	13.4691	14.2584	10.1354	10.4749	10.712	9.64566	13.4499	14.2584	10.1339
179	1	72	2	312	28.55	6	1	1	0	341	46.3093	1837609	0.047018	1.3996	12.3844	11.9381	10.9067	13.1354	12.4723	10.712	12.3844	11.9376	10.9582
180	1	53	1	17	27.5	12.7	1	0	0	65	86.0937	1672104	0.047543	1.395	11.5356	11.4246	9.69599	12.4479	11.2855	8.57824	11.5175	11.4313	9.65573
181	0	53	1	48	25.7	7.4	1	0	1	14	83.1366	1612117	0.048231	1.4254	13.5965	13.1261	11.0371	11.233	10.1997	10.4209	13.5566	13.1004	11.0501
182	0	57	1	24	22.5	7.4	0	0	1	25	111.405	1491781	0.049383	1.4456	14.4515	13.6655	10.9383	13.4615	11.2971	10.6487	14.4515	13.6397	10.9565
183	0	38	1	4	31.1	6.7	0	0	2	5	144.6	1549552	0.049512	1.4336	14.345	13.1186	10.1303	11.3035	10.7396	10.3314	14.5476	13.2468	10.1337
184	0	51	1	127	23.88	7.6	1	1	0	4	123.44	1637176	0.048074	1.4294	13.1829	13.9466	9.95783	11.9034	10.2124	9.41076	13.2188	13.9449	9.93463
185	1	37	1	24	25.01		0	0	0	227	163.8	1660434	0.049108	1.4175	14.3135	11.8742	11.3372	11.9686	10.4794	9.7461	14.3135	11.8742	11.3273
186	0	68	1	63	30	9.1	1	0	0	9	117.114	1687251	0.047633	1.4187	14.6344	13.7428	9.9236	11.6707	12.482	10.2124	14.6344	13.736	9.92354
187	1	58	2	205	25.4	8.9	0	0	0	152	77.477	1778826	0.047644	1.4221	12.9999	12.1158	12.7325	13.2914	11.969	12.1542	12.9999	12.1158	12.7197
188	0	32	2	0	36.8	7.7	0	0	0	0	79.6323	1772709	0.048732	1.3852	12.3806	12.3878	10.2024	10.0441	11.2436	10.0578	12.3649	12.3878	10.1111
189	1	68	1	194	26.5	8.2	1	0	0	74	108.46	1678984	0.049325	1.4087	14.505	12.3954	10.5484	11.2215	9.38202	8.88616	14.505	12.3954	10.5456
190	0	49	1	24	27.47	8.4	1	0	1	23	125.413	1655763	0.049172	1.4174	14.2297	11.8923	9.94761	13.0676	11.7225	10.2651	14.2297	11.8923	9.94272
191	1	46	1	98	26.3	10.3	1	0	1	91	110.577	1835535	0.048701	1.4094	11.1909	11.8739	10.3445	9.35813	10.5937	10.8762	11.1909	11.8739	10.3045
192	0	55	1	254	26.8	6.6	0	0	1	2	129.778	1569644	0.048674	1.4219	13.2473	11.3676	10.7702	11.9094	12.3705	9.73744	13.2473	11.3676	10.7701
193	1	68	1	72	20.7	8.7	0	0	1	30	90.247	1733122	0.049235	1.4097	15.5108	13.4977	11.7578	13.2424	13.293	12.3728	15.5917	13.4977	11.7981
194	0	62	2	24	25.76	9.4	0	0	0	5	107.445	1622608	0.049637	1.4413	15.6781	14.1492	12.0112	15.0491	13.2919	11.4201	15.6799	14.1194	12.0054
195	0	40	1	0	24.1	12.1	0	0	1	6	171.564	1589836	0.049517	1.4355	13.6597	13.2955	11.6411	13.5584	12.8544	10.736	13.8984	13.2722	11.6425
196	0	41	1	2	26.7		0	0	1	21	114.37	1552160	0.048366	1.4361	14.3538	11.619	10.7051	11.6247	12.5025	10.4243	14.3997	11.5998	10.7034
197	1	41	1	57	23.4	7.3	0	0	0	67	109.236	1714311	0.048868	1.4195	15.8073	14.4905	11.5274	11.4007	12.3658	11.2445	15.8073	14.4134	11.5308
198	1	68	2	288	28.04	6.7	1	0	0	37	91.12	1787084	0.045724	1.4099	15.1864	14.4068	11.9138	11.3401	12.5979	12.163	15.3012	14.2289	11.9106
199	1	70	2	81	24.14	8.8	1	0	0	150	58.3001	1882991	0.049103	1.3874	13.5732	13.68	13.2225	10.3472	10.9383	13.0353	13.5732	13.68	13.2295
200	0	44	1	123	28.4	8.4	1	0	1	3	92.419	1683836	0.047209	1.4078	11.9223	12.4154	10.3957	10.674	11.1011	10.4631	12.0221	12.4154	10.3932
201	0	43	1	29	27.6	7	1	0	1	15	113.467	1645440	0.046812	1.4051	12.7561	12.5625	9.10072	13.2006	12.0995	9.83568	12.7561	12.5625	9.09901
202	0	52	1	57	30.45	6.8	1	1	0	3	94.1336	1610336	0.04804	1.4103	13.8927	13.4468	9.56125	13.0163	12.174	9.53623	13.8927	13.4468	9.54889
203	1	59	1	93	23.4	6.6	1	0	1	389	72.5828	1765422	0.049323	1.4217	15.2955	12.3356	11.8588	10.6185	11.0199	11.6419	14.9165	12.2569	11.8563
204	0	46	1	3	26.2	11	0	0	0	3	99.3864	1637283	0.047578	1.4322	17.329	17.2078	12.3725	12.9684	12.5376	12.7638	17.329	17.2078	12.4304
205	0	70	2	375	24	7.9	1	1	0	10	102.251	1651335	0.047913	1.4153	14.0644	13.9694	10.6295	12.6653	11.2328	10.5155	14.0805	13.9734	10.6538
206	1	57	1	49	26.4	9.1	0	0	2	198	118.4	1708956	0.04638	1.4107	15.1636	15.6291	12.0957	13.1624	13.1091	12.0695	15.1636	15.6291	12.1429
207	0	51	1	88	23.3	11.7	0	0	1	9	124.157	1557178	0.047882	1.4413	14.4803	12.4082	11.7946	12.5126	12.2516	10.8771	14.4428	12.381	11.7841
208	1	40	1	288	21.11		1	0	0	1373	40.0521	1814498	0.048828	1.3687	16.0513	13.0535	11.4034	12.7469	10.0447	9.68868	15.8634	13.0124	11.4029
209	0	52	1	36	24.5	9.5	0	0	1	4	99.1159	1603262	0.049589	1.4181	14.3444	11.0662	10.141	13.1829	11.2188	10.9445	14.3444	11.0662	10.1512
210	0	37	2	36	20.5		0	0	0	5	155.337	1556666	0.046717	1.4278	14.2398	12.6982	9.14172	10.9896	10.6165	10.1395	14.2808	12.7018	9.14779
211	0	57	1	266	24.6	8.1	1	0	1	16	98.3858	1653763	0.047628	1.4064	12.852	11.8382	10.3883	11.3563	10.3237	9.66817	13.2214	11.8454	10.3685
212	0	54	1	144	27.1		1	1	0	9	89.1765	1586179	0.04945	1.4251	14.3635	12.7197	10.0613	10.2264	10.4579	9.75229	14.3635	12.494	10.0534
213	0	50	1	0	30.9		1	0	0	11	94.3092	1555136	0.049458	1.4427	13.2719	13.7834	10.8002	10.5089	11.5049	10.56	13.2832	13.7834	10.8002
214	0	48	1	59	22.6	8.4	1	0	0	3	90.6685	1653600	0.048872	1.421	15.9056	13.5867	10.8984	12.9703	13.1796	11.1033	15.9056	13.5882	10.9239
215	0	50	1	72	26.33	10.7	0	0	0	5	123.462	1586815	0.048128	1.4314	14.0346	14.2756	10.5625	11.5813	11.6144	10.1205	13.8768	14.2752	10.5605
216	1	52	1	25	26.9	12.5	1	0	1	390	78.6728	1578615	0.049022	1.4327	12.9094	13.5428	11.2999	11.2354	11.0062	10.3276	12.9732	13.5201	11.2984
217	0	54	2	0	29.4	10.7	0	0	0	2	138.661	1591126	0.048282	1.4323	14.3452	13.0743	10.6859	10.5637	12.1869	10.3981	14.634	13.0932	10.6859
218	0	67	1	197	24.8		0	0	0	15	89.5497	1768133	0.045642	1.4038	12.5436	12.6736	9.80723	12.333	13.4743	10.4077	12.7448	12.6736	9.83796
219	0	53	1	139	23.3		0	0	1	0	144.194	1546815	0.047775	1.4349	15.6501	12.758	10.8697	13.9472	13.1305	10.4309	15.6501	12.758	10.8693
220	0	44	1	62	28.2	8.6	0	0	1	22	123.617	1673338	0.047432	1.4302	14.0729	12.5659	12.751	12.0611	12.4982	11.7664	14.1782	12.6311	12.7143
221	0	56	1	210	26.7		1	0	2	14	108.675	1599487	0.047568	1.4543	14.3797	14.223	12.1464	13.3569	12.484	12.1023	14.0803	14.1359	12.1501
222	1	27	1	117	28.5		0	0	0	209	141.817	1669997	0.047067	1.4185	14.5932	13.5911	11.0752	11.8198	12.1577	10.9887	14.6075	13.5911	11.1826
223	1	48	1	72	25.2	9.7	0	0	1	350	160.205	1575251	0.048537	1.4331	16.1228	12.537	10.6674	13.182	12.7422	10.7731	15.8685	12.537	10.6454
224	1	52	1	7	26.3	10.5	1	0	1	163	108.983	1697908	0.048358	1.4115	13.9226	13.8957	12.0533	13.4815	11.4296	10.8654	13.9727	14.0241	12.2742
225	1	59	1	72	27.1	11.1	1	1	1	49	130.601	1643241	0.048526	1.405	12.5292	11.0672	9.54001	10.9863	11.2764	9.44385	12.5292	11.0759	9.55378
226	0	58	2	2	24.5	6.6	1	0	0	6	78.5471	1673256	0.050216	1.411	13.0073	14.022	10.6252	9.77887	9.71628	9.08816	13.0073	13.8279	10.6163
227	0	59	1	0.5		14.6	0	0	1	4	139.54	1604683	0.047561	1.4304	14.2981	12.8724	10.798	11.9837	11.0514	9.96213	14.2981	12.8724	10.7336
228	1	44	1	1	28.3	6.6	0	0	1	46	149.414	1671688	0.047653	1.4167	15.226	12.1473	10.9762	10.4109	10.658	9.82882	14.8679	12.1473	11.0012
229	0	49	2	1	26.7	11.8	0	0	0	8	160.502	1574979	0.048439	1.4433	15.1629	13.8764	11.4652	12.519	12.6088	11.9953	15.2193	13.876	11.4515
230	1	58	2	147	23.9	14.3	1	0	0	598	84.3391	1978739	0.047901	1.3783	16.3426	15.7025	13.2949	12.0745	13.2576	10.8163	16.3408	15.7025	13.2949
231	1	46	2	0.5	25.8		1	0	0	71.3	126.215	1644295	0.048594	1.4285	14.6495	14.4113	11.7974	10.6169	10.3115	10.9379	14.6193	14.4113	11.8017
232	0	47	2	0	32.4		0	0	0	9	93.4841	1513475	0.046799	1.4441	14.1618	13.0665	11.6494	14.2404	13.5075	9.82716	14.0861	13.0665	11.6487
233	0	40	1	34	24	12.3	0	0	1	4	125.091	1607049	0.047865	1.4176	12.7709	12.4983	10.6943	12.4489	11.5124	10.0945	12.7709	12.4983	10.6943
234	0	60	1	62	29.8	7.3	1	1	1	15	63.8232	1562146	0.049682	1.4382	13.3497	12.8104	10.1422	11.3412	11.0781	10.0715	13.3497	12.8104	10.1423
235	0	50	2	39	23.6	7.8	0	0	0	18	104.32	1755546	0.048726	1.402	13.3931	12.6685	10.4955	12.5112	12.9472	11.5002	13.4608	12.7185	10.4918
236	0	48	1	0	30	6.2	0	0	1	12	85.1777	1648683	0.048723	1.4288	12.8337	12.7216	11.7	14.4779	12.4999	11.125	12.7657	12.8073	11.6916
237	1	74	1	9			1	1	0	100	50.2227	2001037	0.04815	1.3835	13.2172	16.6762	12.4368	11.12	11.3405	11.8351	13.2421	17.1228	12.3977
238	0	56	1	82	23.35	8.8	0	0	1	20	118.378	1512504	0.047353	1.4563	14.2742	12.7782	10.9055	12.2875	12.3923	10.9182	14.2742	12.778	10.9067
239	0	41	2	26	24.4	11.1	0	0	0	11	113.725	1597320	0.048126	1.4217	14.1236	12.9886	11.1328	10.2732	11.0514	10.64	14.1236	12.9861	11.1326
240	1	68	2	243	22.8	6.3	1	0	0	68	90.9365	1891519	0.049132	1.3624	13.7007	12.7634	11.5053	11.8218	11.3175	11.1158	13.7008	12.7634	11.4039
241	0	38	1	154	22.8	10.5	0	0	1	12	116.35	1661561	0.047654	1.4172	14.3342	12.2281	9.66118	11.5213	10.5527	11.2247	14.4181	12.2281	9.67411
242	0	63	2	56	26.6	6.9	0	0	0	7	82.6319	1675784	0.048236	1.4133	14.9911	11.5004	11.0385	11.6377	12.6685	11.4129	14.9911	11.5218	11.048
243	0	37	2	0	43.02	8.1	1	0	0	28	112.342	1639510	0.049101	1.4167	13.1938	11.1882	8.98317	10.522	10.6033	8.9406	13.1961	11.1882	8.96034
244	0	58	1	71	26.4	6.6	1	1	0	4	117.76	1605966	0.049197	1.426	14.2794	13.1541	12.1618	13.4707	12.2191	12.9628	14.1286	13.6421	12.1092
245	0	67	1	274	24	7.5	0	1	2	12	131.634	1782058	0.049136	1.394	15.0867	14.3571	11.6713	11.7188	11.8892	10.6705	14.8206	13.98	11.6713
246	0	51	1	2	24.5	8.6	1	1	1	24	117.969	1533732	0.048215	1.4408	14.0322	11.8003	10.1742	9.88156	11.0506	9.41306	14.0322	11.7778	10.1921
247	1	69	2	159	26	7.5	1	0	0	69	105.621	1730265	0.048198	1.409	12.978	11.5151	9.90783	11.6453	12.5344	10.365	12.9847	11.5383	9.9465
248	1	36	2	48	24.5	7.6	0	0	0	51	142.579	1768665	0.047826	1.4097	13.5202	14.1647	11.3455	14.6551	13.1644	11.8577	13.5202	14.1647	11.386
249	0	49	1	72	26.65	9.2	1	1	0	15	100.802	1599933	0.047783	1.4189	15.2576	13.9381	11.1654	13.5724	13.2305	11.8858	15.2576	13.9406	11.1658
250	1	65	2	127	27.3	7	1	0	0	22	53.1392	1856587	0.04842	1.3985	16.2907	14.7691	11.9576	12.0662	12.5829	12.8714	16.3778	14.7691	11.9555
251	0	59	1	0	22.09	13.1	0	0	1	13	137.423	1548806	0.046124	1.4385	15.4774	12.5769	10.5849	13.7344	13.4634	10.8576	15.1346	12.5769	10.6045
252	0	56	1	6	26.4	14.4	1	1	1	20	80.4377	1481539	0.048303	1.4623	14.0605	13.7333	11.5943	11.7254	13.2914	12.2079	14.1609	13.7333	11.6498
253	0	60	1	120	21.45	7.3	1	0	1	5	112.885	1699508	0.049274	1.4004	15.2301	15.5451	11.2516	11.1591	12.4841	10.5727	15.6236	15.4798	11.2524
254	0	45	1	0			0	0	0	20	130.894	1637442	0.047387	1.405	12.8605	10.4686	9.39376	11.4672	13.4621	10.0864	12.8605	10.4745	9.42809
255	0	34	2	0	27.2	9.3	0	0	0	11	123.357	1652314	0.050189	1.4094	14.3733	13.5884	10.6909	13.2804	10.6878	9.65564	14.2088	13.5884	10.6942
256	0	51	2	64	27.9	8.6	0	0	0	4	136.097	1615543	0.047918	1.4235	14.4894	13.3777	10.0721	11.8889	13.8254	11.2436	14.4894	13.3777	10.0619
257	0	58	1	10	26.9	6.9	0	0	1	29	69.8633	1619988	0.047545	1.4103	13.0319	11.5006	9.45326	10.4078	10.2904	8.93533	13.0364	11.5039	9.49203
258	1	69	2	24	20.56	5.9	1	1	0	186	96.6777	1722490	0.048964	1.3971	13.4792	12.7877	11.5643	11.9421	10.2908	10.1154	13.514	12.7877	11.5486
259	1	77	1	360	30.1	11.4	1	1	0	93	99.0861	1882719	0.046323	1.3716	16.0704	13.9675	12.0919	11.9362	12.7679	11.8237	16.0679	13.9585	12.1018
260	0	56	1	0	22.9	14.2	1	1	1	28	153.799	1712467	0.047623	1.4342	16.5744	14.1564	12.269	13.9761	12.5262	11.6809	16.5619	14.1442	12.269
261	1	54	1	184	23		1	0	1	1203	99.7936	1719189	0.04868	1.4	14.2649	14.8826	11.7118	12.4718	11.849	11.2074	14.364	14.9524	11.7108
262	0	49	1	72	29.07	11.5	1	0	1	29	160.302	1567539	0.048703	1.4355	13.9895	12.5643	11.1872	13.7927	12.0538	10.844	13.9879	12.5643	11.1971
263	0	57	1	21	26.8	8.4	1	0	1	11	98.0691	1629142	0.048498	1.4415	14.7404	12.467	10.9584	12.0215	12.828	11.5965	14.7478	12.4369	10.9593
264	0	36	1	24	22.7	13.6	0	0	1	8	113.674	1563989	0.047671	1.4437	13.9723	14.2136	10.3225	13.2031	12.7893	11.5419	13.9723	14.2136	10.2859
265	0	57	2	108	24.22	6.1	0	0	0	5	99.6518	1531873	0.04807	1.4383	13.0905	11.6642	9.99913	12.1979	9.74711	10.218	13.1475	11.6642	9.9784
266	0	64	2	192	19.9	7.8	0	0	0	8	154.92	1642799	0.048052	1.4208	14.2745	11.8348	11.633	12.5279	11.323	10.6358	14.2903	11.8348	11.6442
267	0	27	2	5	26.7	8.8	0	0	0	8	162.323	1531348	0.047998	1.4378	14.3406	11.5827	10.5226	12.139	9.90409	9.18386	14.3425	11.5635	10.527
268	0	59	2	0	25	13.1	1	0	0	4	140.088	1589592	0.047852	1.4231	14.0155	13.1834	10.8125	13.306	11.9803	10.0087	14.0159	13.1916	10.8064
269	0	54	1	64	25	6	0	0	0	10	150.647	1633139	0.047378	1.4035	12.5928	13.6778	10.6612	11.6739	11.8644	9.45826	12.6063	13.6778	10.6673
270	0	59	1	6	26.22		0	0	1	29	133.931	1635271	0.048678	1.4178	13.4789	12.5699	9.77096	10.3199	10.5375	9.50665	13.4804	12.5699	9.75645
271	0	77	1	360	23.67	6.8	1	1	2	29	88.8211	1680131	0.046683	1.4076	14.7938	12.6652	10.7827	13.1018	12.2382	9.97533	13.989	12.6652	10.8058
272	0	39	1	96	26.3	8.9	0	0	0	10	90.9789	1459212	0.048532	1.4619	12.2792	12.2841	10.7591	11.3371	10.6454	10.4363	12.4724	12.2314	10.7454
273	0	57	1	36	30	6	0	0	0	2	93.5383	1616730	0.048165	1.4308	14.225	12.2814	9.436	12.5742	10.8418	12.0489	14.2351	12.2814	9.43731
274	1	59	1	216	23.5	7.7	1	0	1	36	136.24	1730029	0.047665	1.4138	15.4515	12.5654	10.9011	14.7069	10.6559	11.3325	15.4756	12.5654	10.8972
275	0	50	1	0	24.1	12.1	0	0	0	11	86.382	1516718	0.048733	1.4386	12.7165	11.8612	10.4347	11.3841	11.4312	9.71679	12.8119	11.7952	10.4419
276	0	56	1	31	24	10.7	1	0	1	9	106.066	1560461	0.048738	1.4464	15.2729	13.0523	10.8128	11.1744	13.6645	11.1345	15.169	13.0446	10.8073
277	0	49	1	96	28.6	9	0	0	2	3	108.237	1533241	0.04864	1.4308	14.0086	14.3392	9.9269	11.9024	11.6778	10.9645	14.0086	14.4049	9.90474
278	1	58	1	12	23.9		0	0	1	74	145.777	1642082	0.049752	1.4318	15.1735	12.3859	10.8375	11.1072	12.6488	11.5098	14.8085	12.4106	10.8999
279	0	60	2	190	29	8.6	0	0	0	9	128.877	1673092	0.046297	1.4193	13.6177	13.9063	12.0527	11.8276	10.8306	11.4098	13.6188	13.9063	12.0362
280	0	57	1	1	29.8	9.4	1	0	0	3	106.05	1608189	0.0479	1.4212	14.12	12.9054	11.2522	11.3844	11.2985	10.077	14.0056	12.9054	11.2813
281	0	57	2	12	34	7.5	1	0	0	6	97.3842	1720523	0.048751	1.4113	14.2698	12.6249	11.4303	12.4601	12.4293	11.1659	14.2698	12.6249	11.6094
282	1	66	2	61	29.8	10.4	1	0	0	619		1634159	0.048747	1.4165	12.9892	13.9778	10.8068	10.759	10.3458	10.0606	13.019	13.9778	10.8068
283	0	53	2	98	23	8.4	0	0	0	0	104.439	1760675	0.047305	1.3972	16.1355	13.9621	10.3076	15.5581	11.9904	12.5406	15.7691	13.9621	10.3076
284	0	49	1	128	24.9	7.1	0	0	0	2	102.444	1692460	0.048795	1.3901	14.6061	13.3611	10.2831	10.7281	9.4801	9.36613	14.5637	13.3611	10.2786
285	0	44	1	12	23.04	10.5	1	0	1	21	116.995	1549627	0.047868	1.44	15.3025	14.2143	11.2505	12.0682	13.3211	9.92771	15.444	14.2143	11.2259
286	0	50	2	24	24	11.9	0	0	0	11	154.08	1560357	0.047296	1.434	15.4468	13.8816	9.54063	12.0145	11.9711	9.82241	15.4468	13.8816	9.54063
287	0	69	1	180	27.15		1	1	2	10	87.5412	1714636	0.047678	1.4193	16.4071	13.5052	12.1315	13.9598	13.7744	11.0811	16.4117	13.5052	12.0757
288	0	52	2	255	24.9	8.6	0	0	0	14	73.0766	1638634	0.047968	1.4203	16.3326	14.4011	11.2468	11.1777	11.5003	10.4632	16.344	14.4975	11.2474
289	0	31	2	36	28.19	6.4	1	0	0	25	122.278	1715749	0.048838	1.3972	12.6673	12.3364	10.064	10.6261	11.3647	10.4105	12.657	12.3364	10.0539
290	0	60	2	70	23.4	7.1	0	0	0	3	102.063	1687703	0.0473	1.4277	13.2824	11.5476	11.9978	11.8563	13.7375	10.7833	13.2754	11.5002	11.9827
291	0	51	1	36	27		1	0	1	28	109.986	1589818	0.048287	1.4077	12.1588	13.3665	9.45645	12.8797	10.408	9.3906	12.1588	13.3665	9.45752
292	0	57	1	4	20.9	5	1	0	1	0	120.452	1642578	0.048757	1.4011	12.9933	11.5469	9.85462	9.81853	10.4638	8.94151	12.9541	11.5622	9.84964
293	0	51	1	0	20.8	12.3	0	0	1	3	88.3978	1593332	0.047144	1.4183	14.5298	12.7276	10.1298	12.717	12.7395	10.5952	14.513	12.7276	10.1329
294	0	63	1	127	26.1	11.4	1	0	1	29	108.192	1533313	0.047351	1.456	14.3021	12.1224	10.7528	11.5265	11.5802	9.9336	14.3093	12.1249	10.7558
295	0	63	1	204	23.9		0	0	1	8	106.856	1609928	0.047433	1.4206	14.549	12.5373	11.3493	10.4762	9.99112	11.3911	14.549	12.5373	11.3458
296	0	54	1	123	18.1	10.8	0	0	1	9	133.524	1632276	0.047548	1.4197	15.2276	14.6232	10.6667	11.0924	12.147	11.6069	15.1925	14.6232	10.6653
297	0	55	2	18	28.2	9.8	0	1	0	4	94.748	1709540	0.046719	1.4161	14.426	13.2244	10.5276	12.1428	11.4729	10.9095	14.4263	13.2244	10.5231
298	1	58	2	26		11.3	0	1	0	121	76.177	1754884	0.047071	1.3974	13.2251	12.0052	10.5277	12.6929	11.9987	10.6217	13.3504	12.0052	10.5198
299	0	56	2	49	26.8	8.5	1	0	0	3	112.255	1633447	0.049027	1.4461	13.6968	12.058	11.0966	11.7701	13.0237	10.4626	13.7007	12.0563	11.0942
300	0	47	1	31	29.4	8.3	0	0	1	29	112.412	1482025	0.047872	1.4479	12.6498	11.5727	8.95897	10.6433	10.1405	9.17082	12.6701	11.5727	8.96954
301	0	42	1	84	26.78	9.1	0	0	1	5	140.805	1449956	0.048478	1.4638	15.5792	13.3337	10.083	11.1694	12.6709	10.0752	15.5892	13.3401	10.083
302	1	66	2	264	24.22	6.8	1	0	0	460	72.9776	1783328	0.048265	1.417	16.0187	13.3749	12.0206	13.1721	10.6619	12.2247	15.9847	13.3749	12.0206
303	0	50	1	11	17.3	7.5	0	0	1	6	119.328	1609366	0.047642	1.4301	15.2941	13.8588	11.4314	10.1812	11.3812	10.0553	15.3137	13.8571	11.4382
304	1	58	1	60	16.9	13	0	0	1	30	169.457	1700483	0.046357	1.4072	12.9735	12.9332	9.71941	10.7804	11.1879	11.0602	12.9735	12.9332	9.72099
305	1	50	1	0.5	27.4	8.9	1	0	1	41	66.3039	1537876	0.047023	1.4629	16.0062	12.963	11.0997	12.1219	10.6088	10.0311	16.0063	12.9625	11.1035
306	1	59	1	209	29.7	8.7	1	1	2	58	47.7349	1756436	0.048381	1.4066	14.09	15.4982	12.1597	15.0671	13.4671	11.1142	14.09	15.5162	12.1584
307	0	55	1	36	26.9	6.4	1	0	2	4	102.912	1581122	0.047567	1.4267	15.2813	12.4735	10.2268	9.91418	9.7111	10.1534	15.2813	12.4858	10.224
308	0	58	1	1	21.5	13	0	0	1	4	116.656	1653098	0.049355	1.413	13.2828	12.5863	10.9498	11.956	12.3743	11.7942	12.7539	12.5931	10.9543
309	0	41	1	0	26.5	10.2	0	0	1	5	125.166	1614628	0.045937	1.4194	14.1092	12.8627	9.94994	13.1782	12.3328	10.0551	14.1334	12.8627	9.95083
310	0	49	1	6	25.56	9	0	0	1	8	142.086	1553417	0.047168	1.4331	17.1826	13.7347	10.8973	13.1301	11.3758	10.8817	17.1826	13.6613	10.8785
311	0	46	2	84	30.8	7.6	1	0	0	22	105.646	1682285	0.046197	1.4089	13.9275	10.4167	10.1969	12.0321	12.0127	10.6063	13.7295	10.4448	10.1373
312	0	60	2	204	25.1	4.1	1	1	0	9	117.53	1639161	0.046616	1.4306	16.3879	14.4799	10.4833	11.6042	12.8839	11.2023	16.3879	14.5204	10.4797
313	1	75	1	108	25.3		1	0	2	148	76.1146	1678561	0.047751	1.4218	13.3922	13.8575	11.5866	12.0644	11.5398	10.951	13.4201	13.8575	11.5812
314	0	57	1	24	23.7		0	0	0	17	105.324	1604013	0.048585	1.4394	14.2652	12.3623	10.9313	11.5652	12.3343	11.309	14.0353	12.3649	10.9229
315	1	45	1	62	29.7	10.2	1	0	1	406	68.0421	1546076	0.047203	1.4399	14.5673	12.9379	12.0699	11.7061	11.6205	11.6	14.5673	12.9379	12.145
316	1	55	1	195	20.72	12.9	0	0	2	179	94.3647	1880667	0.049021	1.3927	15.4144	12.261	11.0709	13.7452	10.651	10.5758	15.013	12.4158	11.0743
317	0	56	2	192	24.2	7.6	1	0	0	10	101.947	1748261	0.046302	1.4105	15.3447	13.2741	11.2733	14.1992	13.8701	11.5672	15.348	13.2741	11.2647
318	0	60	2	72	26	9.5	0	0	0	3	130.616	1589454	0.047736	1.4262	13.5386	13.4156	9.86881	11.8946	11.068	9.54963	13.5939	13.4156	9.88212
319	0	50	1	48	20.2		0	0	1	7		1655761	0.04762	1.429	13.6545	12.6317	9.7395	13.4124	11.9437	10.35	13.6382	12.6317	9.75252
320	1	62	2	51	21.5	8.5	0	0	0	58	89.5837	1619524	0.04802	1.4114	12.1952	12.4606	10.7177	12.7826	13.1311	11.5482	12.2232	12.5316	10.7953
321	0	52	1	2	26.2	7.3	0	0	1	8	140.686	1595979	0.047902	1.4477	15.4106	13.1275	10.6302	12.05	11.2763	11.1338	15.4119	13.1275	10.658
322	0	51	2	36	21.7	7.7	0	0	0	11	80.904	1620815	0.04808	1.4166	13.9708	12.7238	9.70644	13.002	11.2678	9.37737	13.9028	12.7238	9.67905
323	0	50	1	149	21.8	6.4	0	1	1	23	88.4985	1534101	0.048876	1.4311	12.3679	12.3127	10.3477	11.2558	11.9064	10.9213	12.3679	12.3091	10.3548
324	0	65	1	156	19.8	5.9	1	0	0	2	95.03	1635087	0.048789	1.416	13.7457	11.1511	10.6026	11.2421	11.1912	10.8546	13.7485	11.4	10.6004
325	1	49	1	168	32.6	7.2	1	0	1	67	166.271	1645449	0.046606	1.4189	14.402	12.7788	9.82133	12.1782	12.2612	10.2569	14.402	12.7788	9.82335
326	1	59	1	264	26.75		1	1	1	189	93.1736	1544213	0.049702	1.4305	13.2371	12.5228	11.3325	12.2781	10.2783	10.4216	13.1937	12.6049	11.3338
327	0	58	1	180	21.98	7	0	0	0	24	124.817	1603858	0.048494	1.4161	12.5951	11.519	10.6426	12.6937	11.819	11.1646	12.5992	11.5966	10.63
328	0	47	1	84	29.1		0	1	1	15	106.072	1634291	0.048868	1.416	11.9718	11.7378	11.6094	12.963	14.0784	12.1673	12.259	11.7347	11.6031
329	1	56	1	48	24.22	6.4	0	0	0	40	134.785	1937865	0.049623	1.3963	15.5271	12.594	10.6998	12.202	13.0124	12.1085	15.5271	12.5919	10.6889
330	0	45	1	0	29.41		0	0	0	3	100.302	1492706	0.048748	1.4422	14.1449	12.1011	10.3094	9.53355	10.8766	10.0156	14.2945	12.2	10.2984
331	1	40	2	76	29.1	12.8	1	0	1	384	219.616	1585006	0.048707	1.4368	14.0375	11.8567	11.4876	11.2509	12.9945	11.1004	13.97	11.8164	11.4967
332	0	50	1	0.5	26	8.5	0	0	1	10	113.998	1525732	0.047303	1.4433	13.8444	12.6524	10.6807	10.7456	11.1	10.3604	13.8314	12.6524	10.636
333	0	66	1	6		12.9	1	0	1	6	124.05	1677774	0.048564	1.4173	15.6352	12.947	10.8609	14.048	13.1379	9.91258	15.6315	12.947	10.8609
334	1	69	2	120	20.03	10.6	0	0	0	68	115.664	1724450	0.047871	1.4207	16.5352	14.6788	11.7415	14.7693	13.1988	12.3481	15.8606	14.6788	11.7972
335	0	52	1	197	21.1	6.2	0	0	1	5	113.501	1686434	0.048523	1.3872	14.1173	13.099	10.4367	10.464	11.2987	9.93456	14.1173	13.099	10.4297
336	0	75	1	60	26.6	11.7	1	0	1	29	109.086	1653017	0.046149	1.4098	13.002	11.5065	10.328	11.0608	12.301	10.9786	13.4601	11.5092	10.3291
337	0	46	2	0	29.6	13.3	0	0	0	15	112.864	1609631	0.048041	1.4332	14.2163	14.2964	11.0058	11.7796	11.4512	10.8093	14.2734	14.1487	11.0082
338	0	60	2	132	33	7.8	0	0	0	7	102.286	1688437	0.046463	1.4018	13.4043	14.1462	11.6237	11.5482	11.4142	11.4331	13.4043	14.2459	11.7175
339	1	73	2	2	33.9	8.3	1	1	0	7	55.6542	1525501	0.049467	1.4451	13.1324	12.1574	10.9653	12.052	11.7359	10.3572	12.59	11.9582	11.0658
340	0	38	1	68	26.5	10.7	0	0	1	24	109.292	1577850	0.047268	1.4214	14.5725	14.9534	10.2969	13.1691	13.3352	11.0243	14.5725	14.9534	10.2948
341	0	35	2	48	20.7	7.3	0	0	0	8	142.261	1533747	0.04665	1.4419	12.6902	11.9261	10.1957	13.6024	14.1554	11.4689	12.6902	11.9442	10.1061
342	0	58	2	55	31.63	8.6	1	0	0	11	104.588	1658929	0.048667	1.4155	14.9232	13.5749	9.95914	13.3526	11.3504	10.1731	14.9232	13.6418	10.0053
343	0	47	2	60	19.14	7.4	0	0	0	15	107.955	1639335	0.047685	1.4104	15.4931	13.2749	10.4236	12.344	12.4975	10.4325	15.4931	13.2749	10.4419
344	1	53	1	18	28.4	12.5	1	1	0	133	82.681	1537991	0.049314	1.4496	12.4274	12.2039	10.5977	9.20026	10.2294	10.5248	12.4319	12.2039	10.5909
345	0	57	1	240	20.76		0	0	1	29	115.764	1642436	0.050295	1.4192	14.9378	11.8482	10.3985	12.6426	11.5192	9.42553	14.9113	11.775	10.3662
346	0	54	2	36	23.7		0	0	0	10	111.009	1688852	0.047448	1.3989	14.7779	12.2222	10.0989	12.0726	11.0824	10.31	14.6023	12.2222	10.0989
347	0	62	1	72	23	8.6	0	0	1	18	102.314	1653829	0.049086	1.4138	12.9761	11.4157	10.4027	13.4538	12.5364	11.3603	12.9092	11.4166	10.403
348	0	56	2	35	21.4	7	0	0	0	11	104.183	1592152	0.047533	1.4398	15.4081	13.9937	10.9667	14.1244	13.6747	11.3018	15.4081	13.9937	10.9584
349	1	59	1	172		9.5	1	1	0	147	48.2791	1923064	0.048496	1.3536	14.23	13.6168	12.2871	13.0032	12.5818	10.7909	14.23	13.6168	12.3007
350	0	39	1	18	19.8	7.2	0	0	2	7	149.796	1594478	0.048387	1.413	15.6057	13.2862	9.84797	10.3047	9.94833	9.60711	15.6585	13.2876	9.81899
351	1	57	2	24	21.6		0	0	0	6	81.926	1795909	0.051342	1.3955	13.3254	14.1726	12.2746	12.4261	12.717	12.387	13.1853	14.1726	12.207
352	0	54	1	12	21.5		0	0	2	2	103.469	1576489	0.047358	1.4355	13.7438	12.8696	9.91921	11.7677	10.663	10.4112	13.8125	12.8696	9.90985
353	0	41	1	1	27	8	0	0	0	9	137.472	1606629	0.047164	1.4051	16.082	12.9503	10.3336	12.7957	11.9347	11.234	16.1015	12.9994	10.3323
354	0	41	1	65	24.62	6.6	0	0	1	7	92.1365	1556793	0.049049	1.4232	14.4551	11.6297	9.43741	10.9637	9.53477	9.27293	14.4551	11.6297	9.432
355	0	48	1	37	20.26	5	1	1	1	27	110.768	1592726	0.046966	1.4122	14.2794	11.3609	9.88	9.70181	10.5396	9.39695	14.2794	11.3313	9.88
356	1	79	2	108	22.8	7.2	1	0	0	181	116.281	1756924	0.048566	1.3968	14.0761	12.6347	11.4178	11.8168	9.92346	10.4653	14.2247	12.6347	11.3885
357	0	51	1	69	20.4	7.6	0	0	1	3	134.801	1594884	0.047236	1.4193	14.8698	14.1399	12.0825	13.3701	13.3739	11.3832	14.9037	14.0833	12.1004
358	0	52	1	64	24.4	9	1	1	2	7	108.418	1689055	0.047436	1.4109	14.9626	12.5383	10.3529	14.3121	10.541	9.75551	14.9626	12.5394	10.359
359	0	55	1	228	29.41	6.3	1	0	0	29	119.944	1603292	0.049264	1.4245	13.715	11.7287	10.3858	9.64497	10.6268	9.73765	13.715	11.7287	10.3881
360	0	54	1	51	27.9	11.6	0	0	1	22	140.22	1608539	0.04989	1.438	18.273	13.7626	10.3845	15.0432	11.1935	11.0914	18.273	13.8333	10.3857
361	0	55	1	6	23.3	10.6	0	0	1	5	105.548	1644609	0.048803	1.4464	11.9407	11.7365	10.6268	13.3343	12.0577	10.9628	12.0175	11.7515	10.5923
362	1	69	2	62	32.8	9	1	0	0	36	133.793	1929562	0.045249	1.3734	14.2313	13.437	11.9498	13.0668	14.1891	11.8534	14.1687	13.4337	11.9496
363	0	46	1	36	27.57	15.6	1	1	0	29	93.7772	1566524	0.047701	1.422	13.1544	11.4826	10.0461	11.9572	13.5774	9.90002	13.185	11.4727	10.0356
364	1	78	1	60	24.6	11.6	0	1	2	21	51.5622	1751989	0.047794	1.3859	13.9343	15.8605	9.04074	9.87837	10.963	9.93716	13.9183	15.8605	9.04074
365	0	58	1		23.88	8.8	0	0	0	4	91.0945	1718406	0.047267	1.3864	15.3735	12.4696	10.4744	10.7509	10.3623	10.0479	15.3812	12.4627	10.4744
366	0	49	2	168	23.7	7.8	1	0	0	21	100.006	1700256	0.048008	1.4198	13.2977	12.4581	10.8443	11.2916	11.8387	12.3117	13.4339	12.4581	10.8553
367	0	41	1	87	22.19	7.7	0	0	2	1	113.386	1647578	0.046868	1.4243	13.9869	13.0089	10.8356	11.8897	12.3634	10.9529	14.0157	13.0089	10.8384
368	1	72	2	91	26.1	7.5	1	0	0	3	56.7162	1716872	0.050829	1.4088	15.0575	12.5735	11.0614	12.5566	12.0337	11.3529	15.0542	12.5735	11.1421
369	0	46	1	56	24.7	11.3	0	0	0	3	115.53	1567877	0.047489	1.4333	13.6722	14.9874	10.1361	11.134	11.122	10.4981	13.7827	14.978	10.1663
370	0	48	1	0	25.8	12.6	1	0	1	6	103.888	1594711	0.046315	1.425	14.1829	11.7033	10.7073	14.7505	12.7021	11.0193	14.1829	11.6992	10.7058
371	0	44	1	98	22.3	7.2	0	0	0	6	105.913	1586056	0.047944	1.4298	14.1918	12.7743	10.5771	11.4042	11.1488	10.4893	14.1687	12.7743	10.5834
372	0	66	2	48	28.9	8.9	1	1	0	21	131.294	1744541	0.048959	1.3973	14.9796	12.5684	9.62571	11.131	11.3214	11.7401	15.036	12.5684	9.62571
373	1	60	1	120	21.9	10.8	0	0	0	50	97.8402	1667149	0.047931	1.4061	13.838	12.3467	9.29724	10.9876	11.9147	10.209	13.838	12.3467	9.2883
374	0	54	1	12	29.1	6.3	0	0	1	15	147.571	1677446	0.049099	1.4199	15.7827	15.3536	12.1396	14.0774	14.467	11.4641	15.7827	15.3536	12.1248
375	0	43	1	123	25.5	9.3	1	0	2	6	106.584	1577552	0.049036	1.406	12.6087	12.337	9.10057	10.6353	9.33117	9.76717	12.5325	12.3503	9.09998
376	0	67	1	216	22.6	8.6	0	0	1	4	120.734	1581921	0.050239	1.4393	13.6495	11.7735	10.3395	13.1196	10.9207	10.2115	13.6555	11.7735	10.3384
377	1	47	1	12	25.1	9.8	1	1	1	95	120.836	1640075	0.048429	1.4178	13.6422	13.6584	9.96447	11.3519	10.6524	10.3641	13.6422	13.6584	9.9613
378	0	52	1	1	31.5	10.6	0	0	0	11	137.994	1569948	0.047922	1.4466	14.3696	13.7558	11.64	12.7212	11.3603	11.7546	15.7139	13.6566	11.5973
379	1	52	1	74	26.9	7.1	1	0	1	31	85.3362	1739723	0.048457	1.3804	13.8532	11.6747	10.4256	10.2231	11.2415	10.354	13.8537	11.6688	10.4088
380	1	57	1	145	29.5	7.4	1	0	1	62	136.025	1887797	0.049546	1.3574	12.5918	14.2432	10.2211	11.6389	11.5053	10.2374	12.5918	14.2432	10.2211
381	0	59	1	134	25.2	7.1	0	0	2	8	101.796	1607026	0.04553	1.4254	15.3802	13.4073	10.8614	9.99725	11.7918	11.3704	15.3802	13.4073	10.8699
382	1	57	1	144	30.7	7.9	1	0	1	65	88.0738	1639771	0.047864	1.43	14.6932	13.806	11.0858	12.6848	12.3473	11.2304	14.6932	13.8163	11.0694
383	0	61	1	2	27.36		1	0	1	17	115.251	1639105	0.049586	1.432	14.6145	12.8776	11.1824	12.5729	11.5613	11.1135	14.6145	12.7704	11.2037
384	0	72	2	318	19.8	9.9	1	0	0	26	104.472	1767872	0.050185	1.4056	11.8689	12.394	11.6893	13.0554	12.4922	11.5599	11.5796	12.2419	11.6537
385	0	61	1	46	26.1	8.6	1	0	1	13	122.812	1696403	0.046907	1.3994	13.2598	13.2866	11.6142	11.7337	12.4106	11.3147	13.2563	13.285	11.6137
386	0	52	1	193	27.8	8.5	0	0	2	11	102.382	1656385	0.04727	1.4324	16.2003	14.1392	12.0854	12.1952	12.4575	11.4082	16.3234	14.1628	12.0401
387	0	28	1	2	26	12.1	1	0	1	29	175.786	1540546	0.046882	1.4479	15.805	13.7395	10.5009	12.2792	12.3094	11.6728	15.6163	13.7395	10.5477
388	1	47	1	106	22.6	6.5	1	0	1	45		1619322	0.050615	1.4164	14.6506	13.681	9.79551	11.6959	11.513	10.2457	14.6506	13.681	9.78732
389	0	40	2	16	33.3	12.3	1	0	0	10	107.08	1609856	0.048542	1.4265	15.855	12.3755	9.27297	11.592	9.02207	9.62893	15.7267	12.3755	9.25135
390	0	56	1	157	30	7.9	0	0	1	3	141.648	1737621	0.047014	1.4385	13.7325	14.6835	12.805	13.6336	14.2733	12.185	13.8821	14.6835	12.7586
391	1	43	1	122	26.1	13.8	0	0	1	69	135.323	1747723	0.044678	1.429	16.7554	14.9457	13.6592	14.0299	13.6797	13.0564	16.7198	14.9502	13.6692
392	1	42	1	41	32	7.9	1	0	0	643	41.621	1681992	0.048128	1.4168	16.4852	14.0326	11.0717	11.2799	10.3803	10.7555	16.4815	14.0326	11.0716
393	1	45	1	72	26.5	8.5	1	0	0	117	86.7805	1624957	0.047287	1.4377	16.1525	12.9836	10.1576	11.3235	12.5863	11.2874	16.1551	12.9836	10.1622
394	0	58	2	52	23.2	7.1	0	0	0	4	94.6831	1672369	0.04916	1.422	13.2087	11.6613	9.70107	9.29868	10.8279	9.8606	13.2532	11.611	9.69036
395	0	33	1	24	28		0	0	0	23	139.678	1717080	0.048947	1.4145	14.1757	12.4194	10.1743	10.582	10.7866	10.5876	14.2516	12.4194	10.131
396	0	49	2	139	24.44	6.3	0	0	0	20	85.5473	1664735	0.049696	1.4345	15.1583	14.8549	12.7704	14.1108	13.4118	12.961	15.1571	14.6662	12.8081
397	0	56	1	0	29.2	9.7	0	0	2	29	138.586	1604952	0.048207	1.4358	16.4782	15.4777	11.2057	12.9433	11.6766	12.1417	16.6014	15.4843	11.1844
398	1	40	1	1	25	8	1	0	1	123	131.966	1640485	0.047728	1.4064	16.943	14.0804	10.32	11.6482	10.9144	9.90586	16.943	14.0804	10.2964
399	0	59	1	0	21.2	13	0	0	1	22	106.04	1868409	0.047421	1.3996	12.7102	10.8373	9.33994	10.459	10.0949	9.45709	12.5788	10.8373	9.33823
400	0	62	2	132	24.8	7.3	1	0	0	10	117.328	1702038	0.04655	1.4039	15.0597	10.8529	9.6778	11.7644	12.5616	9.43216	15.0597	10.8323	9.6747
401	1	72	1	0	27.7	11.9	0	0	1	1	45.1381	1760941	0.048938	1.4114	16.8481	16.0705	12.0044	12.7146	13.1205	12.2304	16.8481	15.8781	11.9969
402	1	49	1	2	30.9	11	1	0	1	34	107.869	1656109	0.049326	1.4136	15.3627	13.7408	10.0822	11.2428	9.89701	9.97535	15.6668	13.7408	10.0859
403	0	57	1	24	24.22	10.9	1	0	0	3	151.808	1655781	0.044962	1.4363	12.9324	12.5722	11.4134	12.2781	12.191	11.3845	12.9324	12.5722	11.449
404	0	54	2	0	25.7		0	0	0	10	105.649	1650265	0.049756	1.4034	15.2022	12.8492	10.7022	11.645	11.3085	10.3361	15.1179	12.8492	10.7022
405	0	68	2	72	27	6.4	0	0	0	0	85.0842	1641532	0.046676	1.4208	12.9939	11.8521	12.0098	13.8272	13.6264	11.3723	12.9939	12.0831	12.0098
406	1	75	2	12	28.3		1	0	0	132	64.9417	1737706	0.048812	1.3858	12.2382	11.5415	9.81395	11.3323	9.95893	9.29923	12.2172	11.5415	9.82944
407	1	32	1	48	32.7	9.7	0	0	1	139	128.25	1569205	0.048465	1.4432	16.7357	14.4435	11.2066	11.01	11.2387	10.3941	16.7357	14.4435	11.2022
408	1	58	2	123	25.78	9.9	1	1	0	227	101.66	1657192	0.047722	1.4088	14.4257	12.4467	11.7811	12.6062	10.7889	11.0261	14.4257	12.4467	11.7997
409	0	58	2	62	23	9.4	0	0	0	29	64.93	1567828	0.049198	1.4278	13.9035	11.7037	10.0906	11.1112	10.0289	9.88884	13.7983	11.7832	10.0935
410	0	49	2	36	23.9	6.2	1	0	0	13	114.271	1564826	0.049079	1.4486	14.3319	13.4654	11.3306	13.9863	12.6745	11.9489	14.3319	13.607	11.3122
411	1	77	2	120	25.7	9.2	1	0	0	36	83.7599	1851986	0.047739	1.3909	14.629	14.178	11.2264	11.2282	10.7619	11.4291	14.6319	14.171	11.2276
412	1	72	1	373	24.1	12.2	1	0	1	5	62.6244	1747882	0.048861	1.404	12.277	13.4603	11.2206	10.8849	9.19981	10.5192	12.277	13.4603	11.1871
413	0	50	1	24	24.4	8.1	0	0	0	6	95.0313	1732177	0.048858	1.394	13.9282	12.8475	10.2376	11.0242	12.0469	9.71802	13.9282	12.8488	10.1964
414	1	52	2	0	26.2	9.5	1	0	0	32	123.113	1584057	0.048115	1.4463	14.8516	13.5286	11.914	12.2463	13.817	11.0393	14.8183	13.5286	11.8557
415	0	61	1	23	28.6	7.1	1	0	0	8	140.137	1654968	0.047599	1.4119	14.1257	13.6489	9.87267	9.82754	10.6263	8.83258	14.1079	13.6365	9.86389
416	0	58	2	0	26.7		1	0	0	10	92.6139	1774456	0.048578	1.3949	16.3193	13.5245	12.4997	13.8002	14.1581	11.5893	16.3193	13.5245	12.5805
417	0	49	1	37	28.1	9.1	1	0	1	8	117.623	1773823	0.048035	1.4172	17.5787	15.7499	12.9662	15.5002	14.4634	12.6088	17.7217	15.7499	13.0024
418	0	48	1	24	24	5.9	1	0	1	16	99.782	1600934	0.048847	1.4259	14.0801	13.8001	10.3117	11.9404	12.1625	11.0112	13.9569	13.7984	10.2953
419	0	66	2	120	26.5		1	1	0	12	84.955	1776868	0.047612	1.4091	16.2753	15.4898	12.3909	13.4194	13.1694	12.268	16.2753	14.7082	12.3791
420	1	50	2	68		6.3	1	0	0	78	277.674	1822181	0.050214	1.3849	15.0569	12.4014	10.8873	10.22	12.3545	12.1021	15.098	12.4202	10.8572
421	0	47	2	16	29	7.2	0	0	0	9	116.319	1611982	0.047424	1.4213	13.1517	11.8857	9.917	13.1607	11.7637	10.0353	13.2312	11.8734	9.9371
422	0	47	1	180	25.7	6.7	1	0	1	4	77.9535	1655245	0.047976	1.3991	12.5259	11.9806	9.85561	8.93664	10.2594	9.83529	12.4941	11.9676	9.85814
423	0	46	1	24	29.1	8.5	0	1	2	21	120.914	1597482	0.046835	1.4477	15.7087	12.7004	10.3755	15.6196	14.0644	11.0737	15.7131	12.7051	10.3747
424	0	55	2	20	20	7.6	0	0	0	12	172.222	1741594	0.048078	1.4274	15.7254	12.9384	11.5391	10.9441	11.9783	12.0263	15.7197	12.9354	11.5322
425	1	63	2	256	28.52	10.6	1	1	0	481	119.905	1737350	0.048131	1.3987	13.7811	12.5663	10.9037	11.276	10.9957	11.3194	13.7578	12.7204	10.9228
426	1	42	1	24	32.2	10.7	1	0	2	243	100.765	1746286	0.048327	1.3973	13.7475	11.2779	9.81126	14.257	11.7915	10.6993	14.0675	11.2779	9.83433
427	0	36	2	0	27.8	11.9	0	0	0	10	191.568	1541598	0.047078	1.4584	14.6782	14.5533	11.742	11.807	12.7167	10.5766	15.3339	14.7046	11.7432
428	0	60	1	48	20.1		0	0	2	2	112.472	1631900	0.047767	1.4108	12.1767	11.9513	9.77918	10.6397	10.2654	10.2797	12.2091	11.9805	9.75008
429	0	67	1	196	24.4	11.3	0	0	1	9	91.6505	1530142	0.049725	1.451	14.0962	13.0359	10.7034	11.9748	13.0179	11.9201	14.1111	13.0359	10.7055
430	0	31	1	0	26.5	9.9	0	0	1	29	150.702	1612657	0.046494	1.4207	13.886	13.6957	9.9858	11.7175	10.5876	10.2438	13.886	13.703	9.96138
431	0	54	1	84	24.72	8.2	1	0	0	14	85.6461	1706588	0.04794	1.4053	14.9441	13.7119	11.795	9.41282	9.89682	11.4345	14.9441	13.5713	11.7555
432	0	63	2	60	26		1	0	0	6	124.289	1711181	0.04708	1.4186	16.0185	13.7114	9.91152	10.4248	10.8322	10.0487	16.0185	13.7887	9.91152
433	1	67	1	12	25.6	13.1	0	0	2	84	88.4657	1736710	0.047188	1.4319	13.7183	13.587	11.5362	9.79905	11.6561	11.8919	13.7183	13.606	11.5336
434	0	33	1	0.5	30.1		0	0	0	29	285.185	1573674	0.049967	1.4551	15.6439	12.6107	10.5992	12.8518	11.5523	10.3587	15.6422	12.6363	10.5853
435	0	62	1	240	26	6.8	0	1	2	10	79.2208	1771158	0.046692	1.4296	13.7851	10.9145	11.0137	11.5139	12.3076	11.4984	13.7851	10.9145	11.0128
436	0	59	2	0	24	9.3	1	0	0	13	95.9095	1676936	0.048286	1.4217	14.3164	13.6063	10.7622	12.7203	11.6218	10.811	14.3154	13.6063	10.7613
437	0	51	1	167	22.8	8.2	0	0	2	2	100.632	1612600	0.049106	1.4328	15.1072	13.547	10.7235	13.9194	12.273	11.7975	15.2262	13.5526	10.7248
438	0	37	1	7	32.1	9.3	1	0	1	9	107.233	1628176	0.048143	1.4197	12.6223	13.1788	10.4279	12.2154	10.7129	10.3488	12.4998	13.1788	10.4279
439	1	62	1	45	26.4	7.7	1	0	0	16	40.4466	1699957	0.04915	1.4301	14.9911	13.2119	11.3715	12.5493	12.6445	12.7396	14.9911	13.2119	11.3246
440	0	48	2	22	27		0	0	0	5	101.684	1705302	0.048511	1.3867	13.4791	12.2325	10.6539	12.0192	13.0078	9.7759	13.4791	12.2325	10.6085
441	0	48	2	59	22.7	6.9	0	0	0	1	129.987	1638081	0.047086	1.4328	16.4755	15.4601	11.6247	13.3363	13.4922	12.4173	16.486	15.4698	11.6405
442	0	61	2	184	25.7	6.4	1	0	0	21	146.657	1662782	0.046215	1.4299	15.0606	15.0524	12.0171	15.1742	13.8864	12.9305	15.0633	15.0475	12.0176
443	0	67	1	202	23.3	6.3	0	0	0	20	71.177	1619272	0.0477	1.4209	13.3875	13.6883	10.0506	11.1097	10.813	9.23231	13.3875	13.6883	10.0436
444	0	51	1	0	23.9	12.8	0	0	0	24	103.125	1562549	0.048862	1.4371	14.9552	11.988	10.2141	12.5545	11.3109	9.74629	15.0416	12.0596	10.2517
445	0	56	1	0	29.2	13.8	1	1	0	4	85.3791	1631501	0.048951	1.4192	13.6662	11.7141	10.8254	11.4066	12.0739	10.5333	13.6613	11.7141	10.8303
446	0	50	1	49	26	10	0	0	1	11	116.927	1584219	0.049237	1.4179	12.7641	13.4157	10.2822	10.5164	10.721	10.4513	12.7619	13.4157	10.2822
447	0	49	2	106	28.15	12.6	0	0	0	13	121.565	1659324	0.048823	1.4298	15.9201	13.9473	11.6771	13.7314	14.8299	11.9784	15.9926	13.9473	11.6819
448	0	19	1	84	23.9	7	0	0	0	10	137.998	1619215	0.050365	1.419	14.9909	13.8729	10.4283	10.8238	10.7132	10.3094	14.9891	13.7535	10.4493
449	1	63	1	136	27.4	9.7	0	0	2	38	107.235	1697763	0.048356	1.4033	14.9177	12.9371	11.5862	10.9474	11.6941	11.4837	14.9099	12.9371	11.6465
450	0	65	1	96	26.8	6.3	0	0	0	10	81.2147	1704072	0.05022	1.4039	15.0639	12.2324	10.0254	10.9671	11.7245	10.5473	15.0639	12.227	9.99468
451	1	56	1	158	27.7	8.9	1	0	2	96	56.0445	1566899	0.047065	1.4394	13.4235	12.9853	11.1237	11.917	11.9609	10.4739	13.4235	12.9853	11.1428
452	0	56	1	23	24.4	8.3	0	0	2	2	94.9005	1551187	0.047475	1.4443	13.4351	13.9146	10.5697	12.192	11.1936	10.0936	13.2671	13.9056	10.5991
453	1	44	1	135	22.9	8.2	0	0	0	59	105.221	1631188	0.047481	1.4407	13.6247	13.3054	12.2883	13.3546	12.7769	11.5731	13.6247	13.3054	12.2863
454	0	58	2	132	25.2	10.2	1	0	0	7	111.458	1662555	0.046101	1.4179	14.0221	13.3301	10.2678	11.4394	10.9984	9.6528	14.0221	13.3255	10.2555
455	0	50	1	198	26.7	10.1	0	0	1	9	107.794	1617143	0.04952	1.4193	13.3231	12.0452	10.1899	11.1045	11.9245	11.6735	13.3231	12.0452	10.1904
456	0	64	1		26.45	6.4	0	0	0	4	97.1966	1694810	0.047498	1.4318	13.6136	14.2939	12.4869	12.5781	13.1652	11.9756	13.6561	14.1157	12.5331
457	1	58	1	222	37.7	10.4	1	1	1	417	70.7136	1785831	0.048269	1.4121	11.9529	11.8317	10.572	9.87774	10.4879	10.102	11.9529	11.8317	10.5754
458	1	66	2	129	38.8	10.1	1	1	0	137	109.596	1832107	0.048553	1.4181	15.3952	15.0701	13.7488	13.155	14.4119	12.1073	15.6357	15.2684	13.751
459	0	59	1	0			0	0	0	20	87.4593	1797443	0.049534	1.4378	15.4285	13.2292	10.9876	12.0231	10.9035	11.2964	15.3751	13.2292	10.7651
460	0	51	1	12		9.1	0	0	1	10	110.952	1692855	0.049161	1.4034	13.2118	12.4098	11.7479	11.3613	12.4246	10.846	13.959	12.3736	11.806
461	1	62	2	120	22	13.7	1	1	0	142	53.5842	1803571	0.048094	1.3939	15.6239	14.8465	12.2039	12.6356	11.1614	10.4859	15.6239	14.8264	12.0967
462	0	44	2	69	33.5	11.1	0	0	0	9	109.41	1671547	0.046305	1.416	15.397	14.2718	11.6412	12.9809	12.9369	10.2167	15.4066	14.2718	11.6445
463	0	58	2	11	31.1	8.4	1	0	0	21	98.056	1704887	0.048463	1.4212	15.2333	14.2272	11.0393	12.0599	12.4064	11.1942	15.2333	14.2272	11.0471
464	1	63	2	73	20.8	13.3	1	1	0	107	132.54	1680347	0.046897	1.413	14.2648	12.8024	11.0944	11.6143	12.8901	11.0965	14.2748	12.8024	11.0944
465	0	62	2	159	18.3	5.6	0	0	0	8	100.077	1757576	0.048332	1.3825	12.2308	11.467	9.77012	10.5594	10.1941	9.85286	12.2323	11.467	9.66072
466	0	53	1	0	30.5	10.6	0	0	1	29	138.345	1636213	0.048282	1.4334	13.8317	13.2874	11.5243	12.3615	13.1195	10.6063	13.8314	13.3288	11.5319
467	0	68	2	72	23.3	5.2	0	1	0	9	87.4064	1684479	0.049127	1.4092	11.8942	12.5004	10.4661	12.6574	12.4081	12.3486	11.8948	12.5004	10.493
468	0	72	2	156	22.22		1	1	0	6	93.0664	1606043	0.047894	1.4275	16.3849	14.6392	10.399	14.7486	13.4881	11.8566	16.415	14.6392	10.4257
469	0	58	2	96	23.6	11.3	1	0	0	10	134.045	1789547	0.047217	1.3983	15.8769	13.812	12.1414	14.3872	13.2562	12.5862	15.8769	13.812	12.1564
470	0	56	2	34	26	8.4	0	1	0	2	139.584	1654688	0.048085	1.4153	14.8739	12.8564	11.1291	11.45	11.3152	11.243	14.8739	12.8739	11.0444
471	1	60	2	72	24.6	10.4	1	0	0	37	133.126	1692892	0.048127	1.4104	13.6495	13.0598	10.4431	11.5122	12.8129	11.162	13.6577	13.0598	10.4473
472	0	68	2	181	27.9	10.6	1	1	0	0	89.1389	1793809	0.047705	1.3766	13.3955	11.153	10.3721	12.563	12.4315	10.8436	13.593	11.153	10.3893
473	0	51	1	125	27.7	11.7	1	0	2	17	121.104	1654387	0.046373	1.3961	14.236	12.4704	9.03586	12.0483	9.43516	10.3176	14.2521	12.4704	8.9828
474	1	75	2	96	23.1	10.4	0	0	0	43	192.547	1805332	0.047451	1.4229	15.4677	14.2376	11.8333	10.6955	11.5678	11.0622	15.6771	14.5462	11.8477
475	0	44	1	0	29.5	8.8	1	0	1	5	115.137	1623205	0.047523	1.4322	14.1329	14.3668	11.3188	13.3904	13.0069	11.8682	14.2233	13.8308	11.3292
476	0	57	1	60	27.3	9.9	0	0	0	4	116.63	1643981	0.048222	1.4306	14.0672	11.9595	9.64307	10.1725	9.97425	9.55838	14.0672	11.9595	9.62742
477	0	50	1	73	27.4	8.6	1	1	2	29	80.6723	1613353	0.048865	1.4168	14.3958	13.2737	9.28039	9.86315	9.25981	9.48523	14.4414	13.2849	9.30691
478	0	50	1	84			0	0	1	4	121.133	1593126	0.047508	1.4384	15.6887	13.1261	12.0012	12.292	12.0331	11.6126	15.6887	12.9532	11.9573
479	0	56	2	240	26.8	8.4	0	0	0	2	97.3313	1636477	0.049068	1.4219	13.5599	13.873	10.3157	12.6985	11.9406	10.1474	13.3506	13.8506	10.3257
480	1	50	1	34	26.5	7.9	1	0	1	182	88.626	1600193	0.047875	1.435	12.9292	12.9623	10.8699	11.5346	11.4501	11.2047	12.9073	12.972	10.8271
481	0	48	2	24	22.1	8.9	0	0	0	0.11	104.738	1661271	0.048972	1.4103	14.3759	14.0998	10.9672	11.9568	10.4832	10.3964	14.3759	14.0665	10.9673
482	0	57	2	59	27.9	10	0	0	0	26	111.852	1715051	0.046969	1.4083	12.3482	12.0755	10.0685	13.6586	12.5198	10.8662	12.3482	12.0702	10.0535
483	1	33	2	120	16.44	12.7	0	0	0	73	187.867	1908003	0.049735	1.3952	14.5667	14.2519	12.0954	10.5926	12.5569	12.5758	14.5299	14.2614	12.0977
484	1	62	1	36	23.9		1	1	2	128	101.454	1895066	0.047591	1.3775	13.6216	13.4236	11.3528	11.9858	11.8462	10.7756	13.5852	13.4236	11.3399
485	0	66	1	138	23.1	8.7	0	0	0	21	93.9824	1605794	0.049923	1.4383	13.6052	13.5936	10.9237	9.84287	11.4394	11.2308	13.6209	13.5075	10.9146
486	0	54	2	139	21.9	5.4	1	0	0	1	118.036	1674707	0.04769	1.419	15.4147	13.7639	12.6759	12.8558	11.3014	12.3715	15.0257	13.5743	12.6052
487	0	57	1	156	26.52	7.4	0	0	0	2	100.491	1680103	0.04688	1.3949	12.7917	11.422	9.98428	11.0104	11.7355	9.81852	12.8292	11.422	9.98428
488	1	66	2	144	24.9		1	1	0	50	80.3834	1632515	0.049898	1.4537	15.2125	13.1609	11.0934	12.8988	13.0151	12.0953	15.2079	13.1609	11.0826
489	0	47	2	29	29.7	7.5	0	0	0	5	132.944	1603533	0.046626	1.4276	15.7228	15.7607	11.2627	12.0861	11.2032	10.4941	15.6879	15.7607	11.256
490	1	79	2	240	24.3	11.9	0	1	0	77	47.2068	1749173	0.048075	1.4241	15.1093	14.7322	12.7328	11.9745	12.2694	12.2779	15.4661	14.6471	12.8242
491	0	49	1	245	24.1	12.2	0	0	2	0	124.447	1617733	0.048976	1.43	14.8763	11.3714	10.7046	12.9586	13.2796	11.2788	14.8689	11.3714	10.6963
492	1	53	2	120		11.9	1	0	0	83	158.954	1607966	0.048842	1.4232	13.1921	12.6665	10.3843	9.48746	10.0869	10.576	13.2046	12.2734	10.3929
493	0	41	1	38	30.3	8.8	0	0	1	7	94.3042	1616191	0.047218	1.4454	17.0214	15.1011	12.2543	13.038	12.8651	11.3283	16.6923	14.7648	12.2304
494	1	62	1	183	27.6	6.6	1	0	0	151	83.5143	1699705	0.048437	1.4196	13.5963	13.3872	10.6732	11.5225	10.9119	10.8844	13.6229	13.3872	10.6692
495	0	58	1	73	25.7	8	1	0	0	7	120.028	1667206	0.049626	1.4149	13.9045	14.4071	11.1864	9.38465	9.85444	11.7012	13.9045	14.4157	11.1864
496	0	34	1	71	24	8.1	0	0	0	11	124.847	1550643	0.048257	1.4306	14.4576	12.2073	10.6844	12.2019	11.5812	10.8062	14.5129	12.2073	10.6775
497	0	53	2	2	25.5	4.6	0	0	0	29	139.188	1540543	0.048452	1.4526	13.2479	12.6371	11.5253	12.8458	11.9874	11.8148	13.4869	12.6425	11.5123
498	0	58	2	72	24.1	8.1	1	0	0	29	128.737	1652702	0.046612	1.4201	14.5183	14.4624	10.7099	10.7411	12.1561	10.625	14.5136	14.4624	10.7456
499	0	56	1	156	23.6	8.9	1	0	0	8	126.211	1556137	0.049866	1.4468	16.1828	14.3328	10.8252	12.8025	12.0094	11.1761	16.1742	14.3318	10.8144
500	1	47	1	6	27.16	8.7	0	0	1	78	157.131	1827246	0.04784	1.3923	12.8577	12.204	10.2812	11.7728	10.5242	9.15132	13.4637	12.3536	10.3031
501	0	49	2	240	19.2		0	0	0	5	108.23	1676232	0.048051	1.3866	11.8254	12.6446	9.81037	11.9731	12.3424	10.579	11.8421	12.6446	9.80482
502	0	63	1	1	29.5	10.8	0	0	0	5	119.175	1773427	0.045582	1.3944	13.3106	12.5874	9.54163	13.8527	11.0035	10.3808	13.2946	12.5874	9.55289
503	0	66	1	166	25.47	7.4	1	1	0	10	119.913	1656464	0.047588	1.4443	16.3179	14.4859	10.8361	14.2569	13.6522	11.1392	16.3105	14.3138	10.826
504	1	72	2	168	21.2	8	1	1	0	18	58.7004	1792810	0.048075	1.4142	13.9436	13.4036	13.175	13.9417	12.8279	12.0696	13.6768	13.4036	13.1789
505	0	55	2	120	23		0	0	0	4	112.142	1632972	0.046957	1.4117	13.2827	12.676	10.0099	12.2166	11.5698	9.6995	13.2478	12.676	9.93211
506	0	51	1	99	23.8	10.8	0	0	1	20	135.082	1686670	0.047037	1.436	15.2162	12.9826	12.1783	14.3842	12.4634	12.6	15.2162	12.9826	12.1169
507	1	59	1	180	24.2	10	1	0	1	892	55.6739	1705405	0.047207	1.4161	15.0361	13.9634	10.5759	13.8207	12.4049	10.2209	15.0696	13.9673	10.555
508	0	59	1	141	24.1	6.4	1	0	0	19	111.228	1500682	0.047981	1.4547	15.2978	13.4208	11.1885	13.5474	11.8372	10.3506	15.3443	13.3135	11.2065
509	0	41	1	75	28.4	7.6	1	0	0	4	90.9576	1640336	0.047154	1.4316	14.5333	14.0085	10.9339	12.2869	11.3101	10.6098	14.9719	14.0093	10.9322
510	0	48	1	82	30.4	11.5	0	0	1	26	93.8091	1581829	0.047778	1.4335	15.28	14.8043	10.5425	11.3451	11.2661	10.6654	15.28	14.8043	10.5465
511	0	32	2	12	18.5	13.1	0	0	0	29	104.083	1549483	0.047678	1.4386	14.4561	13.274	10.0944	11.0764	10.0646	10.2059	14.4561	13.248	10.0598
512	0	66	1	6	23.53		1	0	0	18	22.1861	1679281	0.048421	1.4143	14.2871	13.246	10.2418	11.1588	11.1271	10.3031	14.2689	13.246	10.2182
513	0	51	1	1	25.06	7.6	1	0	0	16	78.8803	1611161	0.0481	1.4142	11.9416	11.5661	10.1368	9.78661	10.0533	9.74892	11.901	11.5551	10.1116
514	0	77	2	240	19.53	8	0	1	0	10	90.1211	1673181	0.049613	1.4183	13.7786	12.7047	11.1771	11.2325	10.9209	10.7585	13.7786	12.9266	11.1204
515	0	52	1	85	21.3	9.2	0	0	1			1596699	0.048297	1.4303	14.3102	11.2379	10.8568	12.9222	9.98562	10.5892	14.2784	11.2379	10.872
