# Supplementary material for: The automatic detection of diabetic kidney disease from retinal vascular parameters combined with clinical variables using artificial intelligence in type-2 diabetes patients
Source: BMC Med Inform Decis Mak. 2023 Oct 30;23:241. doi: 10.1186/s12911-023-02343-9 (PMC10617171; doi:10.1186/s12911-023-02343-9)
Supplement: Supplementary file 9 — Additional file 9. Supplementary Python source codes. Code1: Python code for the model using RF classifier with SMOTE correction for data set imbalance. Code2: Python code for the model using SVM classifier with SMOTE correction for data set imbalance. Code3: Python code for the model using BDT classifier with SMOTE correction for data set imbalance. Code4: Python code for the model using Ada classifier with SMOTE correction for data set imbalance. Code5: Python code for the model using RF classifier with Random oversampling correction for data set imbalance. Code6: Python code for the model using SVM classifier with Random oversampling correction for data set imbalance. Code7: Python code for the model using BDT classifier with Random oversampling correction for data set imbalance. Code8: Python code for the model using Ada classifier with Random oversampling correction for data set imbalance. Code9: Python code for the model using RF classifier with no correction for data set imbalance. Code10: Python code for the model using SVM classifier with no correction for data set imbalance. Code11: Python code for the model using BDT classifier with no correction for data set imbalance. Code12: Python code for the model using Ada classifier with no correction for data set imbalance. Code13: Python code for the ROC curves of models with SMOTE correction for data set imbalance. Code14: Python code for the ROC curves of models with Random oversampling correction for data set imbalance. Code15: Python code for the ROC curves of models with no correction for data set imbalance. Code16: Python code for the model using RF classifier with SMOTE correction for data set imbalance, and imputing the missing data by the method of backfilling missing values. Code17: Python code for the model using RF classifier with SMOTE correction for data set imbalance, and imputing the missing data by means. Code18: Python code for tunning of the model using RF classifier with SMOTE correction for [file 12911_2023_2343_MOESM9_ESM.zip]

Archive with 19 entries (18 files):
- python codes/
- python codes/code1 RF-SMOTE.ipynb
- python codes/code10 SVM-No correction.ipynb
- python codes/code11 BDT-No correction.ipynb
- python codes/code12 Ada-No correction.ipynb
- python codes/code13 ROC sum-SMOTE.ipynb
- python codes/code14 ROC sum-Random oversampling.ipynb
- python codes/code15 ROC sum-No correction.ipynb
- python codes/code16 RF+backfilling missing values.ipynb
- python codes/code18 RF-tunning.ipynb
- python codes/code19 RF-SMOTE -SD.ipynb
- python codes/code2 SVM-SMOTE.ipynb
- python codes/code3 BDT-SMOTE.ipynb
- python codes/code4 Ada-SMOTE.ipynb
- python codes/code5 RF-Random oversampling.ipynb
- python codes/code6 SVM-Random oversampling.ipynb
- python codes/code7 BDT-Random oversampling.ipynb
- python codes/code8 Ada-Random oversampling.ipynb
- python codes/code9 RF-No correction.ipynb
