# Supplementary material for: The automatic detection of diabetic kidney disease from retinal vascular parameters combined with clinical variables using artificial intelligence in type-2 diabetes patients
Source: BMC Med Inform Decis Mak. 2023 Oct 30;23:241. doi: 10.1186/s12911-023-02343-9 (PMC10617171; doi:10.1186/s12911-023-02343-9)
Supplement: Supplementary file 9 — Additional file 9. Supplementary Python source codes. Code1: Python code for the model using RF classifier with SMOTE correction for data set imbalance. Code2: Python code for the model using SVM classifier with SMOTE correction for data set imbalance. Code3: Python code for the model using BDT classifier with SMOTE correction for data set imbalance. Code4: Python code for the model using Ada classifier with SMOTE correction for data set imbalance. Code5: Python code for the model using RF classifier with Random oversampling correction for data set imbalance. Code6: Python code for the model using SVM classifier with Random oversampling correction for data set imbalance. Code7: Python code for the model using BDT classifier with Random oversampling correction for data set imbalance. Code8: Python code for the model using Ada classifier with Random oversampling correction for data set imbalance. Code9: Python code for the model using RF classifier with no correction for data set imbalance. Code10: Python code for the model using SVM classifier with no correction for data set imbalance. Code11: Python code for the model using BDT classifier with no correction for data set imbalance. Code12: Python code for the model using Ada classifier with no correction for data set imbalance. Code13: Python code for the ROC curves of models with SMOTE correction for data set imbalance. Code14: Python code for the ROC curves of models with Random oversampling correction for data set imbalance. Code15: Python code for the ROC curves of models with no correction for data set imbalance. Code16: Python code for the model using RF classifier with SMOTE correction for data set imbalance, and imputing the missing data by the method of backfilling missing values. Code17: Python code for the model using RF classifier with SMOTE correction for data set imbalance, and imputing the missing data by means. Code18: Python code for tunning of the model using RF classifier with SMOTE correction for [file 12911_2023_2343_MOESM9_ESM.zip › python codes/code1 RF-SMOTE.ipynb]

# %% [code]
import pandas as pd
import numpy as np
data = pd.read_csv('final DR-DKD.csv')
data.head()
df=pd.DataFrame(data)
X = data.drop(['诊断一DKD','name','ALbCr','eGFR','Width_Central_All','Width_Middle_All','Width_Peripheral_All','Width_Central_A','Width_Central_V','Width_Middle_A','Width_Middle_V'],axis=1)
y = data.loc[:,'诊断一DKD']
# print(X)
from sklearn.impute import KNNImputer
imputer=KNNImputer(n_neighbors=2)
X_filled=imputer.fit_transform(X)
X=X_filled
# print(X)

# %% [code]
print(X.shape,y.shape)
from imblearn.over_sampling import SMOTE
ros=SMOTE(random_state=1)
X,y=ros.fit_resample(X,y)
print(X.shape,y.shape)

# %% [code]
from sklearn.model_selection import train_test_split 
from sklearn.ensemble import RandomForestClassifier
from sklearn.metrics import accuracy_score 
X_train,X_test,y_train,y_test=train_test_split(X,y,stratify=y,random_state=1,test_size=0.3) 
from sklearn.model_selection import GridSearchCV 
params={'n_estimators':np.arange(1,30)} 
grid_search=GridSearchCV(RandomForestClassifier(random_state=1),params,cv=10)
grid_search.fit(X_train,y_train) 
print(grid_search.score(X_train,y_train)) 
print(grid_search.score(X_test,y_test)) 
print(grid_search.best_estimator_) 
print(grid_search.best_params_) 

# %% [code]
print(X_train.shape,y_test.shape)
from sklearn.model_selection import cross_val_score
scores=cross_val_score(grid_search, X_train, y_train, scoring='accuracy',cv=10)
print(np.std(scores))

# %% [code]
from sklearn.ensemble import RandomForestClassifier
param_test1= {'max_leaf_nodes':range(2,30,1)} 
grid_search1= GridSearchCV(RandomForestClassifier(n_estimators=26,random_state=1),param_test1,cv=10)
grid_search1.fit(X_train,y_train) 
print(grid_search1.best_estimator_) 
print(grid_search1.best_params_) 

# %% [code]
from sklearn.ensemble import RandomForestClassifier
forest=RandomForestClassifier(n_estimators =26,max_leaf_nodes=17,oob_score=True,class_weight = "balanced",random_state=1)
forest.fit(X_train,y_train) 
y_train_predict = forest.predict(X_train)
from sklearn.metrics import confusion_matrix
cm = confusion_matrix(y_train,y_train_predict)
TP = cm[1,1]
TN = cm[0,0]
FP = cm[0,1]
FN = cm[1,0]
print(TP,TN,FP,FN)

accuracy = (TP + TN)/(TP + TN + FP + FN)
print(accuracy)

# %% [code]
from sklearn.model_selection import cross_val_score
scores=cross_val_score(grid_search, X_train, y_train, scoring='accuracy',cv=10)
print(np.std(scores))

# %% [markdown]


# %% [code]
from sklearn.model_selection import train_test_split 
from sklearn.ensemble import RandomForestClassifier
from sklearn.metrics import accuracy_score 
X_train,X_test,y_train,y_test=train_test_split(X,y,stratify=y,random_state=1,test_size=0.3) 
forest=RandomForestClassifier(n_estimators =26,max_leaf_nodes=17,oob_score=True,class_weight = "balanced",random_state=1)
forest.fit(X_train,y_train) 
y_test_predict = forest.predict(X_test)
from sklearn.metrics import confusion_matrix
cm = confusion_matrix(y_test,y_test_predict)
TP = cm[1,1]
TN = cm[0,0]
FP = cm[0,1]
FN = cm[1,0]
print(TP,TN,FP,FN)

accuracy = (TP + TN)/(TP + TN + FP + FN)
print(accuracy)

recall = TP/(TP + FN)
print(recall)

specificity = TN/(TN + FP)
print(specificity)

precision = TP/(TP + FP)
print(precision)

f1 = 2*precision*recall/(precision+recall)
print(f1)

# %% [code]
from sklearn.model_selection import cross_val_score
scores=cross_val_score(grid_search1, X_test, y_test, scoring='accuracy',cv=10)
print(np.std(scores))

# %% [code]
from sklearn.model_selection import cross_val_score
scores_2=cross_val_score(grid_search1, X_test, y_test, scoring='precision',cv=10)
# scores_3=cross_val_score(grid_search1, X_test, y_test, scoring='recall',cv=1)
# scores_4=cross_val_score(grid_search1, X_test, y_test, scoring='f1',cv=1
# scores5=cross_val_score(grid_search1, X_test, y_test, scoring='roc_auc',cv=1)
print(np.std(scores_2))
# print(np.std(scores_3))
# print(np.std(scores_4))
# print(np.std(scores5))

# %% [code]
from sklearn.model_selection import cross_val_score
scores_3=cross_val_score(grid_search1, X_test, y_test, scoring='recall',cv=10)
print(np.std(scores_3))

# %% [code]
from sklearn.model_selection import cross_val_score
scores_4=cross_val_score(grid_search1, X_test, y_test, scoring='f1',cv=10）
print(np.std(scores_4))

# %% [code]
from sklearn.preprocessing import LabelEncoder,label_binarize
label = LabelEncoder()
data["诊断一DKD"] = label.fit_transform(data["诊断一DKD"]) 
y = data.loc[:,'诊断一DKD']
y_proba=forest.predict_proba(X_test)[:,1]
from sklearn.metrics import roc_curve,auc
fpr,tpr,thresholds = roc_curve(y_test,y_proba)
auc_val = auc(fpr,tpr)
print(auc_val)
import matplotlib.pyplot as plt 
plt.plot(figsize=(10, 8.5))
plt.plot(fpr,tpr,color='darkorange',lw=2,label='ROC curve (area = %0.2f)' % auc_val)
plt.plot([0, 1], [0, 1], color='navy', lw=2, linestyle='--')
plt.xlim([-0.05, 1.0])
plt.ylim([0.0, 1.05])
plt.xlabel('False Positive Rate')
plt.ylabel('True Positive Rate')
plt.title('Supplementary Figure 3-RF (Accuracy=0.723)')
plt.legend(loc="lower right")
plt.savefig('ROC-RF.jpg',dpi=800)
plt.show()

# %% [code]
import shap
explainer=shap.TreeExplainer(forest)
shap_values=explainer.shap_values(X)
# print(X)
print(explainer.expected_value)
# print(shap_values)
shap.summary_plot(shap_values,features=X,feature_names=['Age','Gender','DMduration','BMI','HbA1c','Hypertension','History','Smoking','NVArea','Totuosity_All','FD-All','Width-PA','Width-PV'])
# shap.plots.bar(shap_values.abs.mean(0))
# shap.plots.beeswarm(shap_values.abs.mean(0))

# %% [markdown]


# %% [code]
import numpy as np
import matplotlib.pyplot as plt
from sklearn.svm import SVC
from sklearn.model_selection import learning_curve
import seaborn as sns
from sklearn.datasets import make_classification
def plot_learning_curve(estimator,title,X,y,ylim=None,cv=None):
    plt.figure()
    train_sizes, train_scores, test_scores = learning_curve(
        estimator, X, y, cv=5, n_jobs=1, train_sizes=np.linspace(.1,1,10))
    train_scores_mean = np.mean(train_scores, axis=1)
    train_scores_std = np.std(train_scores, axis=1)
    test_scores_mean = np.mean(test_scores, axis=1)
    test_scores_std = np.std(test_scores, axis=1)
    plt.fill_between(train_sizes, train_scores_mean - train_scores_std,
                     train_scores_mean + train_scores_std, alpha=0.1,
                     color="r")
    plt.fill_between(train_sizes, test_scores_mean - test_scores_std,
                     test_scores_mean + test_scores_std, alpha=0.1, color="g")
    plt.plot(train_sizes, train_scores_mean, 'o-', color="r",
             label="Training score")
    plt.plot(train_sizes, test_scores_mean, 'o-', color="g",
             label="Cross-validation score")
    plt.xlabel("Training examples")
    plt.ylabel("Score")
    plt.legend(loc="best")
    plt.grid("on") 
    if ylim:
        plt.ylim(ylim)
    plt.title(title)
    plt.show()
print(X.shape,y.shape)
from imblearn.over_sampling import SMOTE
ros=SMOTE(random_state=0)
X_r,y_r=ros.fit_resample(X,y)
print(X_r.shape,y_r.shape)
plot_learning_curve(forest, 'Learning Curve', X_r, y_r, ylim=None, cv=6)
from keras import regularizers
regularizers.l1(0.001)
# 绘制学习曲线

# %% [code]
estimator=forest.estimators_[5]
from sklearn.tree import export_graphviz
import graphviz
names=['Age','Gender','DMduration','BMI','HbA1c','Hypertension','History','Smoking','NVArea','Totuosity_All','FD-All','Width-PA','Width-PV']
# names=X.columns
export_graphviz(estimator,out_file='tree.dot',feature_names=names,class_names=['n-DKD','DKD'],rounded=True,proportion=False,precision=2,filled=True)
from subprocess import call
call(['dot','-Tpng','tree.dot','-o','tree.png','-Gdpi=600'])
from IPython.display import Image
Image(filename='tree.png')

# %% [code]
