# Supplementary material for: The automatic detection of diabetic kidney disease from retinal vascular parameters combined with clinical variables using artificial intelligence in type-2 diabetes patients
Source: BMC Med Inform Decis Mak. 2023 Oct 30;23:241. doi: 10.1186/s12911-023-02343-9 (PMC10617171; doi:10.1186/s12911-023-02343-9)
Supplement: Supplementary file 9 — Additional file 9. Supplementary Python source codes. Code1: Python code for the model using RF classifier with SMOTE correction for data set imbalance. Code2: Python code for the model using SVM classifier with SMOTE correction for data set imbalance. Code3: Python code for the model using BDT classifier with SMOTE correction for data set imbalance. Code4: Python code for the model using Ada classifier with SMOTE correction for data set imbalance. Code5: Python code for the model using RF classifier with Random oversampling correction for data set imbalance. Code6: Python code for the model using SVM classifier with Random oversampling correction for data set imbalance. Code7: Python code for the model using BDT classifier with Random oversampling correction for data set imbalance. Code8: Python code for the model using Ada classifier with Random oversampling correction for data set imbalance. Code9: Python code for the model using RF classifier with no correction for data set imbalance. Code10: Python code for the model using SVM classifier with no correction for data set imbalance. Code11: Python code for the model using BDT classifier with no correction for data set imbalance. Code12: Python code for the model using Ada classifier with no correction for data set imbalance. Code13: Python code for the ROC curves of models with SMOTE correction for data set imbalance. Code14: Python code for the ROC curves of models with Random oversampling correction for data set imbalance. Code15: Python code for the ROC curves of models with no correction for data set imbalance. Code16: Python code for the model using RF classifier with SMOTE correction for data set imbalance, and imputing the missing data by the method of backfilling missing values. Code17: Python code for the model using RF classifier with SMOTE correction for data set imbalance, and imputing the missing data by means. Code18: Python code for tunning of the model using RF classifier with SMOTE correction for [file 12911_2023_2343_MOESM9_ESM.zip › python codes/code13 ROC sum-SMOTE.ipynb]

# %% [code]
import pandas as pd
import numpy as np
data = pd.read_csv('final DR-DKD.csv')
data.head()
df=pd.DataFrame(data)
X = data.drop(['诊断一DKD','name','ALbCr','eGFR','Width_Central_All','Width_Middle_All','Width_Peripheral_All','Width_Central_A','Width_Central_V','Width_Middle_A','Width_Middle_V'],axis=1)
y = data.loc[:,'诊断一DKD']
# print(X)
from sklearn.impute import KNNImputer
imputer=KNNImputer(n_neighbors=2)
X_filled=imputer.fit_transform(X)
X=X_filled
# print(X)
print(X.shape,y.shape)

# %% [code]
from sklearn.model_selection import train_test_split 
from sklearn.ensemble import RandomForestClassifier
from sklearn.metrics import accuracy_score

import seaborn as sns 
import matplotlib.pyplot as plt 
from sklearn.metrics import roc_curve,auc
X_train,X_test,y_train,y_test=train_test_split(X,y,stratify=y,random_state=1,test_size=0.3) ###考虑到接下来可能需要进行其他的操作，所以定了一个随机种子，保证接下来的train和test是同一组数 
forest=RandomForestClassifier(n_estimators = 9,max_leaf_nodes=6, oob_score=True,class_weight = "balanced",random_state=1)
forest.fit(X_train,y_train)

from sklearn.svm import SVC
vector = SVC(kernel='rbf', probability=True)
vector.fit(X_train, y_train)

from sklearn.ensemble import GradientBoostingClassifier
boost=GradientBoostingClassifier(n_estimators =16, max_leaf_nodes=8, random_state=1)
boost.fit(X_train,y_train) 

from sklearn.ensemble import  AdaBoostClassifier
Ada = AdaBoostClassifier()
Ada.fit(X_train, y_train)

# %% [code]
from sklearn.metrics import roc_curve,auc
import matplotlib.pyplot as plt 
%matplotlib inline     
from sklearn.preprocessing import LabelEncoder,label_binarize
label = LabelEncoder()
data["诊断一DKD"] = label.fit_transform(data["诊断一DKD"]) 
y = data.loc[:,'诊断一DKD']
def multi_models_roc(names, sampling_methods, colors, X_test, y_test, save=True, dpin=300):
    plt.figure(figsize=(5,4), dpi=dpin)
    for(name, method, colorname) in zip(names, sampling_methods, colors):                  
        y_test_preds = method.predict(X_test)
        y_test_predprob = method.predict_proba(X_test)[:,1]
        fpr, tpr, thresholds = roc_curve(y_test, y_test_predprob, pos_label=1)
        plt.plot(fpr, tpr, lw=2, label='{} (AUC={:.3f})'.format(name, auc(fpr, tpr)),color = colorname)
        plt.plot([0,1],[0,1],'--', lw=1, color ='grey')
        plt.axis()
        plt.xlim([-0.05,1])
        plt.ylim([0,1.05])
        plt.xlabel('False Positive Rate',fontsize=7)
        plt.ylabel('True Positive Rate',fontsize=7)
        plt.title('ROC Curves in the testing dataset-No correction',fontsize=7)
        plt.legend(loc='lower right',fontsize=5)
    if save:
        plt.savefig('multi_models_roc.png')
    return plt 

names =['Random Forest','Support vector machine','Gradient-BDT',"AdaBoost"]
sampling_methods =[forest,vector,boost,Ada]                          
colors =['blue','grey','green','orange']

train_roc_graph = multi_models_roc(names, sampling_methods, colors, X_test, y_test, save =True)
train_roc_graph.savefig('Figure ROC_all_No correction.png')
    

# %% [code]
