# Supplementary material for: The automatic detection of diabetic kidney disease from retinal vascular parameters combined with clinical variables using artificial intelligence in type-2 diabetes patients
Source: BMC Med Inform Decis Mak. 2023 Oct 30;23:241. doi: 10.1186/s12911-023-02343-9 (PMC10617171; doi:10.1186/s12911-023-02343-9)
Supplement: Supplementary file 9 — Additional file 9. Supplementary Python source codes. Code1: Python code for the model using RF classifier with SMOTE correction for data set imbalance. Code2: Python code for the model using SVM classifier with SMOTE correction for data set imbalance. Code3: Python code for the model using BDT classifier with SMOTE correction for data set imbalance. Code4: Python code for the model using Ada classifier with SMOTE correction for data set imbalance. Code5: Python code for the model using RF classifier with Random oversampling correction for data set imbalance. Code6: Python code for the model using SVM classifier with Random oversampling correction for data set imbalance. Code7: Python code for the model using BDT classifier with Random oversampling correction for data set imbalance. Code8: Python code for the model using Ada classifier with Random oversampling correction for data set imbalance. Code9: Python code for the model using RF classifier with no correction for data set imbalance. Code10: Python code for the model using SVM classifier with no correction for data set imbalance. Code11: Python code for the model using BDT classifier with no correction for data set imbalance. Code12: Python code for the model using Ada classifier with no correction for data set imbalance. Code13: Python code for the ROC curves of models with SMOTE correction for data set imbalance. Code14: Python code for the ROC curves of models with Random oversampling correction for data set imbalance. Code15: Python code for the ROC curves of models with no correction for data set imbalance. Code16: Python code for the model using RF classifier with SMOTE correction for data set imbalance, and imputing the missing data by the method of backfilling missing values. Code17: Python code for the model using RF classifier with SMOTE correction for data set imbalance, and imputing the missing data by means. Code18: Python code for tunning of the model using RF classifier with SMOTE correction for [file 12911_2023_2343_MOESM9_ESM.zip › python codes/code9 RF-No correction.ipynb]

# %% [code]
import pandas as pd
import numpy as np
data = pd.read_csv('final DR-DKD.csv')
data.head()
df=pd.DataFrame(data)
X = data.drop(['诊断一DKD','name','ALbCr','eGFR','Width_Central_All','Width_Middle_All','Width_Peripheral_All','Width_Central_A','Width_Central_V','Width_Middle_A','Width_Middle_V'],axis=1)
y = data.loc[:,'诊断一DKD']
# print(X)
from sklearn.impute import KNNImputer
imputer=KNNImputer(n_neighbors=2)
X_filled=imputer.fit_transform(X)
X=X_filled
# print(X)

# %% [code]
# from imblearn.over_sampling import RandomOverSampler
# ros=RandomOverSampler(random_state=0)
# X,y=ros.fit_resample(X,y)
print(X.shape,y.shape)

# %% [code]
from sklearn.model_selection import train_test_split 
from sklearn.ensemble import RandomForestClassifier
from sklearn.metrics import accuracy_score 
X_train,X_test,y_train,y_test=train_test_split(X,y,stratify=y,random_state=1,test_size=0.3) 
from sklearn.model_selection import GridSearchCV 
params={'n_estimators':np.arange(1,30)} 
grid_search=GridSearchCV(RandomForestClassifier(random_state=1),params,cv=10)
grid_search.fit(X_train,y_train) 
print(grid_search.score(X_train,y_train)) 
print(grid_search.score(X_test,y_test)) 
print(grid_search.best_estimator_) 
print(grid_search.best_params_) 

# %% [code]
# print(X_train.shape,y_test.shape)
# from sklearn.model_selection import cross_val_score
# scores=cross_val_score(grid_search, X_train, y_train, scoring='accuracy',cv=10)
# print(np.std(scores))

# %% [code]
from sklearn.ensemble import RandomForestClassifier
param_test1= {'max_leaf_nodes':range(2,30,1)} 
grid_search1= GridSearchCV(RandomForestClassifier(n_estimators=9,random_state=1),param_test1,cv=10)
grid_search1.fit(X_train,y_train) 
print(grid_search1.best_estimator_) 
print(grid_search1.best_params_) 

# %% [code]
forest=RandomForestClassifier(n_estimators =9,max_leaf_nodes=6,oob_score=True,class_weight = "balanced",random_state=1)
forest.fit(X_train,y_train) 
y_train_predict = forest.predict(X_train)
from sklearn.metrics import confusion_matrix
cm = confusion_matrix(y_train,y_train_predict)
TP = cm[1,1]
TN = cm[0,0]
FP = cm[0,1]
FN = cm[1,0]
print(TP,TN,FP,FN)

accuracy = (TP + TN)/(TP + TN + FP + FN)
print(accuracy)

# %% [code]
# from sklearn.model_selection import cross_val_score
# scores=cross_val_score(grid_search, X_train, y_train, scoring='accuracy',cv=10)
# print(np.std(scores))

# %% [markdown]


# %% [code]
from sklearn.model_selection import train_test_split 
from sklearn.ensemble import RandomForestClassifier
from sklearn.metrics import accuracy_score 
X_train,X_test,y_train,y_test=train_test_split(X,y,stratify=y,random_state=1,test_size=0.3) 
forest=RandomForestClassifier(n_estimators =9,max_leaf_nodes=6,oob_score=True,class_weight = "balanced",random_state=1)
forest.fit(X_train,y_train) 
y_test_predict = forest.predict(X_test)
from sklearn.metrics import confusion_matrix
cm = confusion_matrix(y_test,y_test_predict)
TP = cm[1,1]
TN = cm[0,0]
FP = cm[0,1]
FN = cm[1,0]
print(TP,TN,FP,FN)

accuracy = (TP + TN)/(TP + TN + FP + FN)
print(accuracy)

recall = TP/(TP + FN)
print(recall)

specificity = TN/(TN + FP)
print(specificity)

precision = TP/(TP + FP)
print(precision)

f1 = 2*precision*recall/(precision+recall)
print(f1)

# %% [code]
from sklearn.preprocessing import LabelEncoder,label_binarize
label = LabelEncoder()
data["诊断一DKD"] = label.fit_transform(data["诊断一DKD"]) 
y = data.loc[:,'诊断一DKD']
y_proba=forest.predict_proba(X_test)[:,1]
from sklearn.metrics import roc_curve,auc
fpr,tpr,thresholds = roc_curve(y_test,y_proba)
auc_val = auc(fpr,tpr)
print(auc_val)
import matplotlib.pyplot as plt 
plt.plot(figsize=(10, 8.5))
plt.plot(fpr,tpr,color='darkorange',lw=2,label='ROC curve (area = %0.2f)' % auc_val)
plt.plot([0, 1], [0, 1], color='navy', lw=2, linestyle='--')
plt.xlim([-0.05, 1.0])
plt.ylim([0.0, 1.05])
plt.xlabel('False Positive Rate')
plt.ylabel('True Positive Rate')
plt.title('Supplementary Figure 3-RF (Accuracy=0.723)')
plt.legend(loc="lower right")
plt.savefig('ROC-RF.jpg',dpi=800)
plt.show()

# %% [markdown]
